# Supplementary material for: Complete biosynthesis of the potent vaccine adjuvant QS-21
Source: Nat Chem Biol. 2024 Jan 26;20(4):493–502. doi: 10.1038/s41589-023-01538-5 (PMC10972754; doi:10.1038/s41589-023-01538-5)
Supplement: Supplementary file 3 — Supplementary Data 1. New candidate genes prioritized for functional analysis in the shotgun experiment. Supplementary Data 2. Reaxys search output. Supplementary Data 4. plantiSMASH output. [file 41589_2023_1538_MOESM3_ESM.xlsx]

## Sheet: Sup Data 1
Supplementary Data 1. New candidate genes prioritised for functional analysis in the shotgun experiment
				Collated scoring						Gene expression (vst normalised; z scores)
Name	Gene ID	Annotation	Interpro (description)	Primordium absolute expression	Primordium expression score	PCC value	PCC score	BGC score	Score	Primordium	Expanding leaf	Mature leaf	Old leaf	Green stem	Root	CDS
ACT2	Qs0322030	vinorine synthase-like	IPR003480 (Transferase), IPR023213 (Chloramphenicol acetyltransferase-like domain)	6103.72	1	0.955104	1	1	3	1.0713	0.202032	-0.10794	-1.97357	0.637146	0.171035	ATGATGGAGGTACATACCACATCGGAAAATTGCATTAAGCCCTCACAACCCACTCCTTCCCACCTTCAAAATTTGAAACTCTCTAATCATCATAGCCAAGCACCCGATATCCGTACCAACCTCACCTTCTTCTTCTCCTCTAATTTTAACAATCCAGTCCAGCCTGGTGACCATGACGCTACTACCAATTTTACACTCCAATCCAAACTTGTTCAGAATTCATTGGCTACAACTCTCACAATTCTCTACCCTTTTGCTGGTCGATTCCGAAACGACGACACCATCATTTGCAAAGACGATGGCGCCTTCTTTATTGAAGCAAAAACCGACACCAAACTTTCTGACTTTCTTGCCCAGCCGGACTTGCCTCTAGCTATAATGGACAAATTAGTCCCCGTA…
	Qs0234150	Glycosyltransferase	IPR002213 (UDP-glucuronosyl/UDP-glucosyltransferase)	2824.68	0.912338	0.949077	1	1	2.91234	0.513376	0.340367	0.826363	-2.07731	0.155951	0.241253	ATGGAGTCCTCCCACTTGCAGCCGGCCACTACTCCTCTGAAAATTCACGTCATACCTTTCATAGCTCCGGGTCACATCATCCCACTCTCTGAATTGGCTCGTCTCTTTGCTTCACGCGGTGAGCATGTGACTATCATTACCACTCCTTTCAACGCTGATCTACTTCAGAAATCCATTGACGAAGACAGAGATTCCGGCGAGCACATTGGCATCCACACCGTTGAATGGTCAGCCACAGAGCTAGGCCTTCCTCCTGGGGTTGAAAATCTCAGTAACGTCACTGACTTGGAGACCGGCATTAAGCTACACAGGGCCCTCATGCTAATGCAGAAACAGATGGAAGATTTCATGACCCGAAATCCACCCGATTGTATAATTGCCGACACGTTTTACCCGTGG…
KR1	Qs0326850	Cinnamoyl-CoA reductase	IPR016040 (NAD(P)-binding domain)	20899.2	1	0.977912	1	0.5	2.5	0.96848	0.440786	0.222679	-2.07824	0.345032	0.10126	ATGGCGGCGGCCGAAAGTGAAAGGGTATGTGTAACGGGGGCTGGAGGATTTGTGGCCTCTTGGCTTGTTAAGCATCTCCTCTCCAAGGGATATTTAGTCCATGGAACCATCAGAGAACCCGGTAATCACAAGTATGCTCATTTGGAGAAACTGGAGAAAGCTTCCGAGAAGCTTAAACTCTTCAAGGCAGATGTCTTAAACTACGATTCTCTTTACTCAGCAATAGAAGGATGCTCTGGAGTTTTCCATGTTGCTAGTCCCGCTCCTGCAGGGCCTGTATCAAATCCTGAGGTAGAGCTGTTCGAGCCTGCTGTGAAAGGAACACTTAATGTACTTAAAGCTTGTGTTGAAGCAAAAGTAAAGCGAGTTGTGGTTGTATCATCTATATCTGCTGTTGTG…
ACT3	Qs0264740	Anthocyanin 5-aromatic acyltransferase	IPR003480 (Transferase), IPR023213 (Chloramphenicol acetyltransferase-like domain)	3942.16	1	0.969529	1	0.5	2.5	0.889258	0.37414	0.396347	-2.04111	0.490354	-0.108993	ATGGCTGAAGCTTTGAAATTGAAAGTAGTTGATGAATTCCAAGTTTCTCCACCACAAGATTCAGTTCCCACAACCACTCTCCCTCTCTCTTTTTTTGACATTCCATTTCTTTTTATCTCTCAAGGGAAACGTATTTTCTTCTATGAATTCCCTCACCCAACTCATCATTTCATGGAAGCTGTTCTTCCTCATCTCAAACAATCTCTTTCCCTCACTCTTAAACACTTTTTCCCAGTTGCTGCCAATATTGTATTTCCTCCACAACCCAACAAACCCCATGTCCTCTTTGACTCCGGTTCCTCCTCCGTCTCCTTCACCGTCGCTGAATCCACCGCCGATTTCAACTACCTGATTACTGATTCCCCACGCGCCGTTAGTTCTGTTGACCCATTTGTCCCC…
UGT73CZ2	Qs0131010	Glycosyltransferase	IPR002213 (UDP-glucuronosyl/UDP-glucosyltransferase)	26734.5	1	0.964907	1	0.5	2.5	0.930659	0.528198	0.293773	-2.03379	0.440608	-0.159445	ATGCCATTCATTCGTAATACTCCAAAAGCAAAGAAGGCAGCCATGGGTTCCAGTGCAAAGCCTCTTCATTTTGTATTGTTTCCTCATTTGGCACCAGGCCATCTTCTCCCCTTATTTGACACTGCAAGACTGTTGGCACAGCGTGGTGCTACTGTTACAATATTCACCTCACCAGGAAACGCATCCCGTTTTGAATCACTTGTTTCTCGTGCCGTTTCGTCAGGCTACTCAATCCAATTCGTTCAAGTCCAAATTCCATTCAAAGAAGCAGGACTACCTGAAGGGTGTGAGAATTTTGACATGCTACAGTCTTATGACTTGGCATTCAAACTTTACACTGCAATTAGATTCATGCACAAGCCTGCAGAAATATTGTTTGAAGCACTACCACTCAAACCA…
	Qs0233700	UDP-glycosyltransferase	IPR002213 (UDP-glucuronosyl/UDP-glucosyltransferase)	4818.94	1	0.961101	1	0.5	2.5	1.05168	0.452574	-0.0366633	-1.95995	0.0977091	0.394643	ATGGCGAAAACTGATAAGCAGCTCCACATTGCCATGTTCCCATGGCTAGCTATGGGTCATATATACCCAAACTTCGAGCTCGCCAAGATCTTTGCTCAAAAGGGTCACTCAATCACTTTAATCTCCACTCCAAGAAACATTGGCCGCCTCCCTCAAGTCCCTTCCCATTTAGAGCACTTGATCAAATTAGTCAGCTTGCCCATATTACCCAAACACAGAGAAAATCTCCCAGACAATGCGGAGTCCTCCAATGACATTACCCCCAACCAAATCCCATACCTTAAGATGGCCTATGATGGTCTTCAGGAGTCTTTGTCTCAATTACTGAAATCTTCACCCCCTGATTGGATTCTATATGATTTTGCTTCTGAATGGCTACCACCACTTGCTCGGAGCCTC…
	Qs0082410	Glycosyltransferase	IPR002213 (UDP-glucuronosyl/UDP-glucosyltransferase)	13166.1	1	0.957668	1	0.5	2.5	1.06968	0.576349	0.113874	-1.98269	0.259479	-0.0366874	ATGGCAGTATCCAACATCCCAAAGTATCACATAGCTATGATTCCATGGGTTGCCATGGGTCATATGACCCCTTTACTTCATTTGGCTAATGAGTTAGCCAAAAGAGGCCATACAATCACTTACTTTATGCCCAGGAAAGCTCAACTCAAATTGCAGCACTTGAATCTTTACCCAGATCTTATTACCTTCCACACAATCACCATTCCTCATATAGATGGCCTCCCACCAGGCACTGAGATTGCCACAGAAATACCCATTTCCCTGTGCCCTTTGCTAGCGGAAGCCTCAGACCTCGCCCAAGACCAAATAGAACTGGCATTCCGTGCAAATAAACCTAATTTTGTTGTCCATGATAACGTATATTGGATGCCACATTTAGCCAAACAGTTGGGGATCAAA…
	Qs0098630	vinorine synthase-like	IPR003480 (Transferase), IPR023213 (Chloramphenicol acetyltransferase-like domain)	6105.28	1	0.94967	1	0.5	2.5	1.14867	0.425396	-0.175608	-1.95316	0.415696	0.139007	ATGGGTGTAGTGAAGACCGAAATCATATCCAGAAAATGCATCAAACCCTCCATTCCCACACCTCCCCACCTTCGAACCTTCAAACTCTCACTTCTTGATCGGATCCTCCCAGATTTCCATCCCGACATGACCTTTTTCTTCCCATCAAACTCTCTCGACAATTTCTCAACCAAATCACAACTTCTTCAAAAATCCCTCTCCGACACTCTCACTCACTTCTACACTTTCGCTGGCCGATTCCAAGATGAAGTCACCGTCTGTTGCAACGACGATGGCAACTATTTCATCGAGGCTCGGACTGATATCTCTCTCTCCGACTTCCTCCGCCTGCCGGACTTGCCTTCTCTAATAGACCACCACCTTGTCCCCTCCAATGACAAGGAAACAGTGAAAATGGCT…
	Qs0264720	Malonyl-coenzyme:anthocyanin 5-O-glucoside-6'''-O-malonyltransferase	IPR003480 (Transferase), IPR023213 (Chloramphenicol acetyltransferase-like domain)	9613.43	1	0.933899	1	0.5	2.5	1.16409	0.515984	-0.275458	-1.88588	0.357137	0.124124	ATGGCTGAACATGATCAAGATGTTGATCAAGTGAATGGAGCTTTGAAATTCAAAGTCCTTAATAACTTTGAAATTTCTCCACCACAGGGTTCAGTTCCCACAACCAATATCCCTCTTACTTTCTTTGACTACCTGTATCTTATATGCTCTGAATGTAAATTTATTTTCTTGTATGAATTCCCATACCCAACTCATCATTTCTTGGAAACAATACTTCCTTCTCTCAAACAATCTCTTTCACTTACACTCCAACACTTCTTTCCATTTGCTGCCACTCTTGTTTTCCCTCCAGAACCAATCAAGCCTTACATCCGTTATGTTGCTGATTCCGAATCCTCCACCGTCACCTTCACCGTGGCCGAATCCACCATGGATTTCAACCACATTATTGCTGATCAT…
	Qs0124580	ATP-citrate synthase alpha chain protein	IPR013650 (ATP-grasp fold, succinyl-CoA synthetase-type), IPR016102 (Succinyl-CoA synthetase-like)	11439	1	0.923581	1	0.5	2.5	1.13533	0.537073	0.444383	-1.86594	0.100264	-0.351115	ATGGCACGGAAGAAGATCAGAGAGTACGATTCAAAGAGATTGTTGAAGGAACACTTTAAGAGACTCTCCGGCAATGAATTACCCATCAAGTCTGCACAAGTCACAGAAGCAACTGATTTCAATGAGCTAGCATTGAAGGAACCTTGGCTTTCATCTTCTAAACTGGTTGTGAAACCTGACATGTTATTCGGAAAGCGTGGGAAGAGTGGTTTGGTTGCCTTAAATCTGGATTTAGCTCAAGTTGCTTCTTTTGTGAAAGAGCGTCTAGGAAAAGAGATTGAGATGAGTGGATGCAAAGGGCCCATAACAACTTTCATTATTGAACCCTTCATCCCACACAACGAAGAGTTTTACCTTAATATTGTCTCAGAGAGACTTGGGGACAGCATAAGCTTTTCA…
	Qs0004900	ATP-citrate synthase beta chain protein	IPR002020 (Citrate synthase), IPR016040 (NAD(P)-binding domain), IPR016102 (Succinyl-CoA synthetase-like)	12916.5	1	0.916405	1	0.5	2.5	1.26078	0.651615	0.0996543	-1.81591	-0.0494445	-0.146698	ATGGCTACCGGACAACTGTTTTCCCACACTACACAGGCTTTGTTTTATAACTACAAGCAACTTCCTATCCAGCGGATGCTTGATTTTGACTTCCTTTGTGGGAGGGAAACACCATCAGTTGCTGGTATAATTAACCCTGGTGCTGAGGGGTTCCAGAAGCTCTTTTTTGGTCAGGAGGAAATTGCTATCCCAGTGCATGCTACCATTGAAGCAGCTTGTGCTGCACATCCTACAGCTGATGTCTTCATCAATTTTGCGTCTTTTAGAAGCGCTGCTGCTTCATCCATGTCTGCTCTTAAGCAGCCAACCATTAGAGTTGTGGCTATTATCGCTGAAGGTGTTCCTGAGTCAGACACTAAGCAACTGATTGCATATGCCCGGGCAAACAATAAGGTTGTT…
	Qs0264710	Malonyl-coenzyme:anthocyanin 5-O-glucoside-6'''-O-malonyltransferase	IPR003480 (Transferase), IPR023213 (Chloramphenicol acetyltransferase-like domain)	6229.88	1	0.908222	1	0.5	2.5	1.33344	0.510033	-0.0765508	-1.77915	0.153606	-0.141376	ATGGCTGATCATGATCAAGTGAATGGAGCATTGAAATTCAAAGTCCTTGATAACTTTGAAATTTCTCCACCACAAGGATCAGTTCCCACAACCAATATCCCTCTTACTTTCTTCGACTACCTATATCTTTTATGCTCTGGAAATAGACTCATTTTCTTGTATGAATTCCCATATACAACTCATCATTTCTTGGAAACAATACTTCCTTCTCTCAAACAATCTCTTTCACTTACACTCCAACACTTTTTTCCATATGCTGCTACTCTTGTTTTTCCTCCAGAACCAAACAAGCCTTACATCCGTTATGTTGCTGATTCCGAATCCTCCACCGTCACCTTCACCGTGGCTGAATCCACCATGGATTTTAACCACATTATAGCTGATCACCCTATTGACATC…
	Qs0098610	UDP-glycosyltransferase	IPR002213 (UDP-glucuronosyl/UDP-glucosyltransferase)	13474.6	1	0.906793	1	0.5	2.5	1.15654	0.335579	-0.53232	-1.83513	0.465493	0.409839	ATGTCTTCCATCAGGAATAGTGATAAGCAACTTCACTTAGCCATGTTCCCATGGCTAGCTTTTGGTCATATGCTACCATTTTTTGAGCTAGCCAAACTCCTGGCTCACAAGGGTCAGGTAAGAATCACCTTCATATCCACTCCTGGAAACATCAACCGCTTACCCAAAATCCCACCACATTTAGATTCATTCATTACTTTGGTTTCCTTGCCTTTTTTACCCGAACACAAAGCCAATCTCCCAGAAAATGCAGAGTCCACCATGGACGTACCAGGCGACAAAACTGCAGAACTTCGAATGGCCTATGAAGGTCTACAGGAGTCTTTGGCTCAGTTATTAAAATCCTCTGCTCCTAATTGGATTCTATATGACTTTATTGCTCACTGGTTACCACCACTA…
KR2	Qs0235370	very-long-chain 3-oxoacyl-CoA reductase 1	IPR002347 (Short-chain dehydrogenase/reductase SDR)	3047.48	1	0.901701	1	0.5	2.5	1.29987	0.412263	-0.0683336	-1.80924	0.488953	-0.323513	ATGGAATGCTGTATAGTAGCTAGGCTAAAAACCCAACCTTTATGGTTTGCTTTGCTTTTTACTTTGGGTGTTCTCTCACTTTTGAAATTATCTTTTGCTTTTCTCAAATGGGTCTATGTTAATTTTCTTAGGCCTCCCAAAAACCTCAAGAAATACGGGTCGTGGGCAGTTGTTTCTGGACCAACTGATGGTATTGGAAAGGGTTTTGCTTTTCAATTGGCTCGTAAAGGGCTTAATCTGGTCTTAGTTGGTCGAAATCCAGATAAGCTGAAAGATGTTTCTGATTCCATTTTAGCTAAATTTGAGAAAACCCAGATTAAGACTGTTGTTGTTGATTTTACTGGTGATTTATCCGAGGGTATTGTTAGGATTCGTGAAGCCATTGAAGGATTGGATGTT…
	Qs0098620	vinorine synthase-like	IPR003480 (Transferase), IPR023213 (Chloramphenicol acetyltransferase-like domain)	6943.04	1	0.869651	0.696506	0.5	2.19651	1.29027	0.554122	-0.533987	-1.72807	0.501192	-0.0835287	ATGTGGAAAGGCTCCTTGTTGCTTGTTCGGTTCACCTTGTTCGGCTGTGGTGGCACCGCCATAACCTTCTCTACCTCCCACAAGATTATGGACTTAACTTCCTTTGTCACACTCCTCCAGAGTTGGATTTCCGCTTGTTCTGGAACAACTCCTACTGTTCTTCCGGACTTACACATCGGCTCTTCCCGCTTGCCTTCAATTCTTGACATGTCTCAAATGCCGACATCTGTAGTCCTCAGCACTAAGAAACTCACTTCTAGAAGGCTTGTCTTCAGTGCGTTCAAGGTTAGAGAACTCAAGACTAAGGTTTTTAATGCATTTAGGGATCAAGAATTCAGTTATTATCCCTCACGTGTGGAGGTTGTCACTGCATTTCTTTGGAAATTCGCTTTGGAGGCT…
	Qs0302420	Vinorine synthase	IPR003480 (Transferase), IPR023213 (Chloramphenicol acetyltransferase-like domain)	2095.16	0.54758	0.905766	1	0.5	2.04758	1.18772	0.280613	-0.337982	-1.82826	0.542713	0.155197	ATGAAGGTAGCCATCATTTCAAGAAACACCATTAAGCCATCCAAGCCAACACCTTTGCACCTTAGAACCTACAATCTTTCCCTTTTGGATCAACTTGCTGCTTCACAACATGTCGATCTCATTTTCTTCTATCCATCAAACTCCAATTTAGAATACAAAAATGTTGCTTCCCAAGTCTTAGAAAAATCCCATCATCTACAAAGTTCACTATCAAAAACATTAGTGAATTTCTATCCATTTGCTGGACAAGTGAAAGACAGATCAACCATTGAGTGCAATGACCATGGAGCATATTTTGTGGAAGCTCAAATCAACTGTGAGCTTAGAGATTTTCTTAGCAAACCTGATCCTGATAAATTGTGCCAATTTGTTCCCTCCAATGATCCTGAAACTATCCGA…
	Qs0121540	3-hydroxy-3-methylglutaryl-coenzyme A reductase	IPR002202 (Hydroxymethylglutaryl-CoA reductase, class I/II), IPR023074 (Hydroxymethylglutaryl-CoA reductase, class I/II, catalytic domain), IPR023282 (Hydroxymethylglutaryl-CoA reductase, N-terminal)	13512.8	1	0.984282	1	0	2	0.867004	0.505673	0.131083	-2.05475	0.536292	0.0147018	ATGGACGTTCGCCGGCGACCCATTACTTCTGTTCCTTCAAGCAAAGCCGGCGAACCTCTTAAACCCAAGAAACATATTCAGAACCACCATACCCACCATCAGAAGCTTGTAAAGGCTCCGGCTTCGGATGTACAAGCACTGCCATTGGTGCCTTTGTACCTTACTAACTGGATCTTCTTCACACTTTTCTTCTCCGTTGCATATTTTCTCCTTCACAGATGGCGTGATAAGATCCGGACCTCCACTCCTCTTCACGTCGTGACCCTTTCCGAGATTGCAGCCATTGTTTCCCTAATCGCCTCCGTGATATACCTTCTGGGTTTCTTTGGCATTGGGTTTGTTCAATCAGCCAACTCCCGTGCTTCTTCTGACGACGAGCTTGAATTGGACGAAGACGTT…
	Qs0332950	S-adenosylmethionine-dependent methyltransferase	IPR005299 (SAM dependent carboxyl methyltransferase), IPR029063 (S-adenosyl-L-methionine-dependent methyltransferase)	10357.9	1	0.976401	1	0	2	1.06015	0.514307	0.226406	-2.01651	0.255099	-0.0394498	ATGAGTGAAACAATAGCAGCAGTGGATTCACATCCCATGAACGGTGGTGATGGCACTTACAGCTACACCAAAAACTCTTACTATCAGAAAGCAGCCACTAAAGCTGCAAAAACTAGGGTAGATGATGTGATTGCAGAGAAGCTAGACACAAAAGTCATTCTGTCTTCTACTTCAGGCAACACACTCCGCATAGCAGATTTGGGATGCTCTATTGGACCTAATACTTTTATGGCTATGCAAAACATAATAGATGCTGTGAAAAGGAAGTACCTCCAGTCTGAAGGTCTTGCTTCTCGTATGCCTGAATTCCAAGTGTTATTTAATGATCATTCATCCAACGATTTCAACACCCTTTTCACCTCTCTCCCTCCGGACAGGCAGTACTTTGCTGCAGGTGTA…
	Qs0210560	Branched-chain-amino-acid aminotransferase	IPR001544 (Aminotransferase class IV)	10975.1	1	0.967243	1	0	2	0.877895	0.484002	0.160781	-2.03477	0.627526	-0.115436	ATGTTTATTCAAAAGACACTCACCACTATTTCAAAACTGAAACAATGTAAGAAGCTGCAAAATGAGGTTTCATTGTCACATTTAATTAGAGCAAAGTTCACAACTGCAGCTCTTCCTAAACCAGATGGTGTCAGCACATTTGAAGGTGAAAATTATGCTGAGTTCAACTGGGATGAACTTGGATTTGGTTTTGTTCCAACAGATTTCATGTACACCATGAAATGCTGTGATGGAGGCGAGTTTTCACAAGGTAACCTTAATCGCTATGGAAACATTGAGCTCAGTCCATCTGCAGGAATATTGAATTATGGACAGGGAGTTTTTGAAGGCCTAAAGGCATATAGAAGGGAAGACGAACGTGTATTACTGTTTCGGCCGGAAGAAAATGCGAAACGCCTG…
	Qs0072520	vinorine synthase-like	IPR003480 (Transferase), IPR023213 (Chloramphenicol acetyltransferase-like domain)	5111.89	1	0.964085	1	0	2	0.985101	0.548568	0.258335	-2.00295	0.296803	-0.0858557	ATGAAGATAGATACCATATCCAAAAAGTGCATCAAACCATCCTCAGCCACTCCTCACCACCTTCAGTATTTCAAACTCTCTGATCATCATCGACGGTTCCCTGATCACCATACCAATCTCACCTTCTTCTACCCGGCCGAAAGTATTATTACTGATCATGCTTCCAACTTTGCACTTAAATCCAATCTTCTTCAACAATCTCTCTCACAAACACTCACGCTCTACTACCCTTTTGCCGGGAGGTTCCAAAACGAAGACATTATCATTTGCAACGACGATGGAATCTTGTTTATCGAAGCCCGAACCGACACACCTCTCTCCGACTTCCTTAACCAGCCGGACCCGAACCTTATGTGTAACATACACAAACACTTAGTCCCCACCCATGCCGATGCCAAA…
	Qs0088320	UDP-D-apiose/UDP-D-xylose synthase 2	IPR016040 (NAD(P)-binding domain)	32209.5	1	0.960336	1	0	2	0.984182	0.485777	0.47544	-1.94936	0.363553	-0.359594	ATGGCGTCGGCGTCAAGGGTAGATCTGGATGGTAATCAGATAAAGCCGATGACAATTTGCATGATCGGTGCCGGTGGGTTCATTGGGTCCCACCTCTGCGAGAAGATTATGGCGGAGACACCGCACAAGGTTCTGGCATTAGATGTCTACAATGACAAGATCAAGCACTTACTGGAGCCGGATTCTCTTCAATGGAAAGATCGCATCCAATTCCACCGCATCAACATTAAGCACGATTCGAGGCTCGAAGGTCTCATCAAGATGGCAGATCTGACTATAAATCTGGCTGCTATTTGTACTCCCGCGGATTACAACACCCGTCCTCTGGACACAATTTATAGCAATTTCATTGACGCTCTTCCTGTGGTAAAGTACTGTTCGGAGAATAACAAGCGTCTC…
	Qs0034840	Farnesyl pyrophosphate synthase	IPR000092 (Polyprenyl synthetase)	6475.69	1	0.954039	1	0	2	1.05965	0.323885	-0.155259	-1.91751	0.223648	0.465584	ATGGTCATTTTAACGAGAATTGTTGTGTCCTTGCCCCCTCCTTCTCTCCATTTCTCTCCAAGCTCTGTGTCAATGGCGGATCTGAAGTCTACATTTTTGAAAGTATACACGGTTCTGAAATCTGAACTCCTTGAAGATCCTGCTTTCGAATTCACCGATGATTCTCGTCAATGGGTTGAGCGGATGCTGGATTACAACGTGCCTGGAGGAAAGCTCAATCGTGGTCTGTCAGTTATTGATAGTTACAAATTGTTAAAAGAAGGAAAGGAATTAAGTGAAGATGAAATTTTCCTTGCCAGTGCACTTGGTTGGTGTATTGAATGGCTTCAAGCATATTTTCTTGTTCTTGATGATATTATGGATAACTCGCACACACGGCGTGGTCAACCATGCTGGTTT…
	Qs0097890	Acetyl-CoA acetyltransferase	IPR002155 (Thiolase), IPR016039 (Thiolase-like)	7890.64	1	0.953311	1	0	2	1.0473	0.378256	-0.198029	-1.99798	0.316844	0.453613	ATGGCTCCATCGGCAACAGCATCTTCAGATTCAATAAAGCCTAGAGATGTTTGCGTTGTTGGTGTTGCACGAACACCAATGGGTGGCTTTCTTGGTACTCTTTCATCTTTAGGTGCCACTAAGCTGGGATCTATAGCTATTGAAGCTGCTCTTAAAAGAGCAAACGTTGATCCATCACTGGTAGAGGAGGTTTTCTTTGGTAATGTTCTCACTGCGAATTTGGGGCAAGCTCCTGCCAGACAAGCTGCTCTAGGGGCAGGAATACCCAATTCAGTGGTCTGCACCACTGTTAATAAAGTTTGTGCATCTGGGATGAAAGCAACAATGCTTGCCGCACAAAGTATTCAGTTAGGAATCAATGATGTTGTTGTGGCTGGCGGCATGGAAAGCATGTCTAAT…
	Qs0227820	Acetyl-CoA acetyltransferase	IPR002155 (Thiolase), IPR016039 (Thiolase-like)	6577.84	1	0.948085	1	0	2	1.04243	0.420529	0.172738	-1.90846	0.53066	-0.257902	ATGGCTTCGGCAGCAGCACCAGCATCTTCAGATTCAATAAAGCCTAGAGATGTTTGCATTGTTGGTGTTGCACGTACTCCAATGGGTGGCTTTCTTGGCACTCTTTCATCTTTATCTGCCACTAAGCTTGGATCTATAGCTATTGAAGCTGCTCTTAAAAGGGCCAACATTGATCCATCACTTGTACAAGAAGTTTTCTTTGGTAATGTTCTCAGCGCAAATTTAGGGCAAGCTCCAGCCAGACAAGCTGCTCTAGGGGCAGGAATACCCAATTTGGTGGTCTGCTCCACTGTTAATAAAGTTTGTGCATCAGGCATGAAAGCAACAATGCTTGCGGCACAGAGTATTCAGTTAGGCATCAATGATGTTGTTGTGGCTGGTGGCATGGAAAACATGTCT…
	Qs0307390	Anthocyanin 5-aromatic acyltransferase	IPR003480 (Transferase), IPR023213 (Chloramphenicol acetyltransferase-like domain)	6483.68	1	0.941677	1	0	2	1.14805	0.370421	-0.121688	-1.93901	0.528315	0.0139072	ATGACAGAAACTACTTGCTTACTCAAAATTCTCGAGCACAGCAAAATTGGTCCAGCAGTTACACAAGTTTCCACAGCTTCTCTTCCTCTCACTTTCTTTGATATACCATGCTCTGGTCCTATGTGCTTTAGCCAGCTCTTCTTCTATGAATTCCCTCATCCAACCCACCATTTCATCGATACTATCCTCCCCACTCTCAAACATTCTCTTTCCCTCACTCTTCAACATTTTCATCCTCTTGCAGGTATTCTTTTATGCCCACCACCACCCAATGAGCCTTACATTCAATACACCAACAATGACTCTGTTTCTTTAACAATTGCAGAATCCACTTCCAATTTCAACCACATTATAAGCAAATACCCACATGTTTCCATGATCGACCTCAAAGAAGTTGCT…
	Qs0146800	3-hydroxy-3-methylglutaryl-coenzyme A reductase	IPR002202 (Hydroxymethylglutaryl-CoA reductase, class I/II), IPR023074 (Hydroxymethylglutaryl-CoA reductase, class I/II, catalytic domain), IPR023282 (Hydroxymethylglutaryl-CoA reductase, N-terminal)	3677.75	1	0.92484	1	0	2	1.19322	0.697968	-0.181412	-1.82112	0.306851	-0.195508	ATGGACGTTCGCCGGCGACCCATTAGTTCTGTTCCTTTAAGAAAAGCCGGCGAACCTCTCAAACCCCAGAAACGTACTCAGAACCACCATACCCATCACCAGAAGCTTGTAAAGGGTTCGGGTTCGGATACACAAGCGCTTCCATTGGTGCCTTTGTACCTAACCAACGGGATTTTCTTCAGCCTTTTCTTCTCGGTTGCGTATTTTCTTCTTCACAGATGGCGTGAGAAGATACGTACCTCCACTCCTCTCCACGTCGTTACTCTCTCCGAGATTGCTGCCATTGTTTCCTTAATCGCCTCCGTGATTTACCTTTTGGGTTTCTTTGGCATTGGGTTCGTTCAATCAGCTAATTCTCGAGCTTCTTCTGACGACGAACTTGAATTAGACGACGACGAT…
	Qs0066300	Diphosphomevalonate decarboxylase	IPR005935 (Diphosphomevalonate/phosphomevalonate decarboxylase)	1934.2	0.467102	0.937981	1	0.5	1.9671	0.901514	-0.173274	0.227911	-1.92738	0.613156	0.358073	ATGGCGGGTGAATCACAGAATTGGGTACTGATGGTGACTGCCCAGACACCCACCAACATTGCAGTGATCAAGTATTGGGGGAAGAGGGATGAAACCCTAATCTTGCCTGTGAATGATAGTATTAGTGTCACGCTTGATCCGGGTCACCTCTGCACCACTACCACTGTTGCTGTCAGTCCCAGCTTTGAACAAGATCGGATGTGGCTCAATGGCAAGGAGATTTCCCTTTCTGGAGGCAGGTATCAAAATTGTTTAAGGGAGATTCGCAGTCGTGCTAGAGATGTTGAGGATAAGGAAAAGGATATCAGGATCACCAAGAAGGATTGGGACAAATTGCATTTGTACATTGCTTCATACAATAACTTTCCTACTGCAGCTGGACTAGCTTCCTCTGCAGCT…
	Qs0265670	Leucine-rich receptor-like kinase family protein	IPR001611 (Leucine-rich repeat), IPR003591 (Leucine-rich repeat, typical subtype), IPR011009 (Protein kinase-like domain), IPR013210 (Leucine-rich repeat-containing N-terminal, plant-type), IPR032675 (Leucine-rich repeat domain, L domain-like)	2929.11	0.964557	0.940429	1	0	1.96456	0.816325	0.486226	0.0325469	-2.09855	0.539879	0.223577	ATGCGACCGTTGTTGAAGATGAAAGCTCTCCTCAGCTTATTCTTGTTGCTTGTAATAGCTCCAATCTTTGTAACATCTCTGAACCCGTCTTTGAACGATGACGTACTGGGTTTGATTGTCTTTAAGGCAGATATACAAGATCCAAAGGGAAAGCTGGTGTCTTGGGATGAAGACGATGACAATCCTTGTAGCTGGGTCGGTGTGAGATGCAGCCCAAGATCCAACAGAGTCACTGAGCTAAACCTTGATGAGTTTTCTCTTTCGGGTCGAATTGGCAGAGGTCTCGTACAGCTGCAGTTCTTAAGGAAGCTTTCTCTAGCTAAGAACAATCTTACAGGAAGCATAAGCCCCAATATTGCGCGGATAGAGAACCTTCGAGTGATTGACTTGAGTGAGAAT…
	Qs0098640	vinorine synthase-like	IPR003480 (Transferase), IPR023213 (Chloramphenicol acetyltransferase-like domain)	1967.09	0.483544	0.8873	0.873004	0.5	1.85655	0.901864	0.0272747	-0.413448	-1.82698	0.647532	0.663758	ATGAAGATGATGGACATGAAGACTGAAATCATATCCAGAAAATGCATCAAACCCTCCTCACCCACACCTCCCCACCTTAAAACCTTCAAACTCTCTCTTCTTGACCAAATTACCCCTGATCTTCATAATAACATGACCTTCTTCTTCTCTGCCTCTCAATCTGGTGATCATAATCATAATCATACCATTTCCCAATTCACAACCAAATCACAACTCCTCCAAAAATACTTGTCCGACATCCTCACTCTCTTCTACCCTTTCGCCGGCCGATTCCAAGACGACACCACCGTTCTCTGCAACGACGATGGCATCTCCTTCGTCGAAACCCGCACCGACATCACTCTCTCCGATTTCCTCCGCCACCCGGACTTATCCTCCGTAGACCACCACCTGGTCCCC…
	Qs0004000	Dihydrolipoamide acetyltransferase component of pyruvate dehydrogenase complex	IPR015761 (Lipoamide Acyltransferase), IPR023213 (Chloramphenicol acetyltransferase-like domain)	1731.18	0.36559	0.896464	0.964643	0.5	1.83023	1.37749	0.438742	-0.00403123	-1.70461	0.0453258	-0.152912	ATGTTGGTTTCGAGGATTTGGCAGAAGAAGGCTTTGAGCTCCGGTCGAAGATGGTTGCACCCCTGCATCTCCCAAAACTTGACGGCGTTGCTGACTTCAGAGCAAAAGGCTTCATTCCTGGAGTTCTCCTCTGGGTCTTCTTTCTCTACCTATTCTCCGGCGTCGTTTTGCTGCGATAAAGCTAGAGATCTTGTTAATTGCAATATTTCTTATATGAAGAGATATTGCTTTTCGAGTCAAGCTATACTGGATCTTCCTGTGGGTGGGATAGTTGATGTACCATTGGCGCAAACTGGTGAAGGTATTGCAGAATGTGAGCTTCTCAAATGGTTTGCGCAAGAGGGGGATCTAATTGAAGAGTTCCAACCACTTTGTGAAGTTCAGAGTGATAAGGCAACT…
	Qs0179550	vinorine synthase-like	IPR003480 (Transferase), IPR023213 (Chloramphenicol acetyltransferase-like domain)	2606.86	0.803431	0.950368	1	0	1.80343	1.20547	0.516571	0.12964	-1.90622	0.327999	-0.273466	ATGGAGTTAATATCTAGAGAAACAATCAAACCATTGATTCCAACTCCTCCTCATCTTAGAACTTACACCTTGTCCTTCTTTGATCATATATCTACCACAAACTATGTGCCAATAATTTTCTTTTACACTACAAATATTGATGATCCTATTTCTGAAATTTCCAATTTGCTCAAGAAATCTCTGTCTCAAATTCTAACCCAATACTACCCACTTGCAGGTAGAATTAAAGATCGATTTACTATTGATTGTAACGACGAGGGCATTTTGTTCTTGGTAGCAACAATCAAATGTAAGTTATCAGAAATCTTGGAAAATCCTAAAGAAGAAATTCTTGACTCTTTATTTCCAGACAAGTTGCAATGGGAAGCCCACAGTTGGAGTTCAACTTTGTTGGCTATT…
	Qs0308010	Aldo-keto reductase family 4 member like	IPR020471 (Aldo/keto reductase), IPR023210 (NADP-dependent oxidoreductase domain)	2166.18	0.583089	0.920018	1	0	1.58309	0.787904	0.595435	-0.403179	-1.9603	0.56192	0.418221	ATGGTTCACTTTTTCTCCTTGAACACTGGAGCTAAGATTCCTTCTGTAGGTTTAGGAACTTGGCAGGCTGAACCCGGTCTTGTTGGTGAAGCTGTAGCTGCAGCGGTAAAGACTGGTTACCGTCATATTGATTGTGCTCAAGTCTATCGCAATGAGAAGGAGATTGGCGAGGTTTTAAAGAAGCTGTTTGACGATGGTGTAGTGAAGCGCGAGGATTTGTGGATTACTTCTAAACTATGGAGCACTGATCATGCCCCAGAAGATGTGCCAAAGGCATTGGACAGAACTTTGCAAGACCTGCAGCTTGATTATGTAGATTTGTACCTCATCCATTGGCCAGTTGCAACGAGGAAGGGGTCAGTAGGCTTTAAGCCTGAAAACATTGTTCGACCCGACATA…
	Qs0165330	3-ketoacyl-CoA synthase	IPR012392 (Very-long-chain 3-ketoacyl-CoA synthase), IPR016039 (Thiolase-like)	1081.75	0.0408741	0.905706	1	0.5	1.54087	1.14726	0.667521	-0.25826	-1.88001	0.413108	-0.089628	ATGTCAGAATCAAATCCCAAAACACCGTTGATCCAATCATCCTTTTCTTCTTCCTCACAAAAGCTTCCAGATTTCAAACAATCTGTGAAATTGAAATACGTGAAATTGGGTTACCATTACCTCATCACCCATGGAATGTTCCTGTTCTTATCTCCTCTGGTTGTTCTAATAGCTGCTCAAGTCTCTACTTTTTCACTCCAAGATCTCCAAGATCTTTGGGACCATCTTCGCTATAATCTCATATCTGTGATTCTTTGTTCAACTCTGCTTGTATTCTTACTGACCCTTTATTTCGTTACTCGTCCTCGCCCAGTTTACCTTGTCGATTTCTCATGTTACAAACCAGAGGATGCCCGGAAATGCACGAGGCAGACTTTCATGGATCGGTCCGTTTCAGCT…
	Qs0339500	3-oxoacyl-[acyl-carrier-protein] synthase, putative	IPR017568 (3-oxoacyl-[acyl-carrier-protein] synthase 2), IPR020841 (Polyketide synthase, beta-ketoacyl synthase domain)	681.702	0	0.919976	1	0.5	1.5	0.810034	0.784951	0.119526	-1.98453	0.230895	0.0391256	ATGGCAGGCATTGCTGGTACCTGTCCTTCTTGTGTTCTGTTAAGAGGCAGAGAATCAGGAATCATTGGGATTTCTCTGGCTCATTATAATGGGCATAGACTCGTCGAGAGAATGCCAATTGCTTCAGCTGGGAGTAAGCCAAGTGGGTATATTTCAACCTCAGCACCAAAATGCAGAAAAATTAAGGCCATGGCTTCTCCAACTGTTTCAGCTCCCAAAAGAGAAAAAGATCCAAAAAAACGTATAGTCATTACAGGAATGGGTCTTGTCTCGGTTTTCGGCAATGATATTGATACATTCTACAATAAGCTCCTTGAGGGAGAAAGTGGGATAAGCCTAATAGACAGATTTGATGCTTCAAACTTTTCTGTCCGTTTTGCTGGTCAGATACGTGACTTT…
	Qs0104760	Phospholipid--sterol O-acyltransferase	IPR003386 (Lecithin:cholesterol/phospholipid:diacylglycerol acyltransferase), IPR029058 (Alpha/Beta hydrolase fold)	710.148	0	0.904561	1	0.5	1.5	0.902812	0.280334	-0.172001	-1.95143	0.207011	0.733279	ATGGTGAAGAGGGCTACACTATTACCATGGCACCTCCTCCTTACCGGTATTTTTTTTGCCGGAGCTACTTATGGAACCACCTTCGTCGGCGCGGAGTTTACCGGAGACTATTCCAAGCTCTCAGGCATCATAATCCCTGGCTTCGCATCTACTCAGCTCCGAGCTTGGTCTATTCTCGACTGCCCTTACTCTCCATTCGATTTCAATCCTCTCGATTTGGTCTGGCTCGACACCACCAAACTTCTTTCTGCTGTCAACTGCTGGCTTAAGTGCATGTTGTTGGATCCTTACAATCAAACAGATCACCCTGAATGCAAGTCTCGCCCTGATAGTGGTCTTTCTGCTATCACAGAACTTGATCCAGGTTATATAACAGGTCCTCTTTCTTCAGTGTGGAAA…
	Qs0307330	Anthocyanin 5-aromatic acyltransferase	IPR003480 (Transferase), IPR023213 (Chloramphenicol acetyltransferase-like domain)	1961.04	0.480518	0.892185	0.921851	0	1.40237	1.18962	0.392294	-0.545028	-1.81491	0.525516	0.252505	ATGACAGACACTACTAGCTCACTCAAAATTCTTGAGCTCTGCAAAATTGGTCCAGCAGTTACACAAGTTTCCACAGCTTCTCTTCCTCTCACTTTCTTTGATATACCATGCTCTGGTCCTACTTGCTTTAACCAGCTCTTCTTCTATGAATTCCCTCATCCAACCCACCATTTCATGGACACTATCCTCCCCACACTCAAACACTCTCTTTCTCTCACTCTTCAACATTTTCATCCTCTTGCAGCAAACACCCACAATGTTTCCATGATTGATCTCAAAGAAGTTGCTCCCTTTGTCCCCAAAATGCCACCAATAACATCTACCAACAATGACACACTTGTGTTCCCTATTGTTGTCTTGCAAATCACTGTCTTCCCTAACAATGGCCTCTGCATTGGC…
	Qs0327200	3-hydroxyisobutyryl-CoA hydrolase-like protein 1, mitochondrial	IPR029045 (ClpP/crotonase-like domain), IPR032259 (Enoyl-CoA hydratase/isomerase, HIBYL-CoA-H type)	1679.1	0.339551	0.947798	1	0	1.33955	1.1505	0.626981	-0.0361805	-1.89807	0.305828	-0.149056	ATGAAGATGATGCAGAGCTCTAACGCGGCATTGTTAAGACGCATCCTTCACCTTTCTAGCATGTTTAACAGAAGCCTCTCTTCTCTTCCGGATAGTGCTATACTTAATGATGATATCGACAACCAAGTACTGGTTGAAGGAAAATCTTGGTCCAGAATTGCTATTCTCAATAGACCCTCTGTTCTCAATGCTCTCAATACCACATTGTTGGCTAGATTGAATAAGCTTTACAAATGCTGGGAAGATGACAGTGACATTGGTTTTGTAATGATGAAGGGAAGTGGCAGGGCATTTTGTGCTGGTGGAGATATTGTTTCTCTTTGTCACTTGATAAATAAAGGGGAGTTCGAAGCATGTAAAGAATTTTTCAGGACGCTATATAGTTTTGCATACCTGCTA…
	Qs0006370	acyl-activating enzyme 18	IPR000873 (AMP-dependent synthetase/ligase)	1661.18	0.33059	0.959058	1	0	1.33059	1.03444	0.642839	0.147789	-1.90368	0.172879	-0.0942634	ATGGAGAGGAACATAAACGAATTGGGAGTGGAGGACTTTGTGAATGCTGCTTTAAAACTGGAGGAAGCCAAAGAATTCGAAAAGGTGGTAAAGGAATCAATTTTACGTGCCAAAAGTTCAAACCCAAGAGACTTGTGGCGGGAACTGGTGGCTCAAAGAGTACTGAAGCCATGGCACCCACATCAGCTGCACCAACTAGTCTACAACTCAGTCTATGCACATTGGGATGTCTCCACCAAAGGCCCTCCTCTTTATTGGTTCCCGTCTCTTGATCAGTCAAAACACTCAAACTTGGGACGTCTAATGGAACTATATGGCTCAAAGCTTTTAGGAGAATCATATAAAGATCCTATAACTAGTTTCAGCCTCTTTCAGGAATTCTCTGTTCAGCATCCTGAG…
	Qs0322050	vinorine synthase-like	IPR003480 (Transferase), IPR023213 (Chloramphenicol acetyltransferase-like domain)	1602.16	0.30108	0.753042	0	1	1.30108	1.52737	0.0821677	-0.813639	-1.44912	0.508587	0.144635	ATGGAGATACACACCACACTTGAAAATTACATCAAACCATCAACGCCCACACCTTCCCACCTTCAAACCTTCAAACTCTCTGATCAACACCGTCAATTCCCAGATTCCCCTTTCAACGTCACCTTCTTCTACCATTCTAATTCACCTGCTGCTACCAATTTCTCACTTCAATCCAAACTTCTTCAACATTCCCTTGCACAAACACTCACAACCTTCTACCTTTTCGCTGGTCGGTTCAAAAATGACGACACCATCATTTGCAACGACCACGGTGCCCTTTTTATCGAATCCAAAACCGACACAAATCTTTCCGATCTCCTTGCTCACCCTGACCTGCTGGCTGTTATACGCGACAACTTAGTCCCTAGCTACAGGAATAATGGTTCTCTTCTGCTCGTC…
	Qs0072500	vinorine synthase-like	IPR003480 (Transferase), IPR023213 (Chloramphenicol acetyltransferase-like domain)	1470.63	0.235315	0.962073	1	0	1.23532	1.02193	0.0722688	-0.0687461	-1.91556	0.522075	0.368037	ATGAAGATAGAAATCATATCCAAAAATTGTATCAAACCATCCTCACCCACTCCTCACCACCTTCAATTTTTCAAGCTCTCTGATCAACACCGACGCTCCTCTGATTTCCATTCCAATCTCACCTTCTTCTACCCAGCTCATAATATTATTAATGGCGTTGATCCTACTACCAACTTTGTCATTAAATCAAACCGTCTTCAACAATCTCTCTCGCAAACACTTACAAGCTACTACCCTTTTGCCGGTCGGTTCCAAAACGACGAGATTATCATTTGCAACGACGATGGAATCTTGTTTATCGAAGCTCAAATCGACACACCTATCTGCGATTTCCTTAACCACCCGGACCTTATGAGCAATACCCACAAACAGTTGGTCCTCACTAGTATCAATAGTATT…
	Qs0290910	Fatty acyl-CoA reductase	IPR016040 (NAD(P)-binding domain), IPR026055 (Fatty acyl-CoA reductase), IPR033640 (Fatty acyl-CoA reductase, C-terminal)	2344.06	0.67203	0.587345	0	0.5	1.17203	1.62826	0.925159	-0.571964	-0.99871	-0.110856	-0.871884	ATGGTGTTGGCAAGTGCAGTGGCAAGTGCAGTACCTCATTTTCTAGCAAAGAAAATGGAGTTGGCAAGTGCAGTACCTCATTTTCTCAAAGAAAAGACCATTTTAATCACTGGAGCATCTGGGTTTATAGCAAAAGTTTTTGTTGAAAAAGTACTGAGAGTTGAACCAAATGTGAAGAAGCTGTATCTTCTAATAAGAGCTCCAAATAATGACTCAGCCACACAACGCTTGCATAATGAGGTTATAGGGAAGGATTTATTCAGGGTTTTAAGAGACAAATGGGGTGCAAATTTTGGTTCATTTATATCAAAGAAGGTGATTGCCATCGCAGGTGATATTTCTTGTGAGAACTTGGGCCTTAGAGATGATCATTTAAGAAGAGAGATGATGGAAGAGATA…
	Qs0176820	Serine/Threonine kinase family protein	IPR011009 (Protein kinase-like domain), IPR016024 (Armadillo-type fold)	1303.53	0.151767	0.920668	1	0	1.15177	1.07225	0.583275	0.0301177	-1.92354	0.403525	-0.165624	ATGAACCAGTACCACATCTACGAAGCCGTTGGACGTGGCAAATACTCGACTGTGTACAAAGGTAGGAAGAAGAATACCATCGAGTACTTTGCTATTAAAGGCGTTGATAAGTCACAGAAAAGCAAAGTTCTTCAAGAAGTTAGGATTCTTCATTCTTTAGATCACTCAAATGTACTTAAGTTCTTTGCCTGGTATGAAACTACTGCACACGTATGGTTGATTTTGGAGTATTGTGTTGGAGGAGATCTCTTGAGCATACTACGTCAGGATGGCCAATTACCCGAAGATTCAGTTCATGATATTGCCCATGATCTAGTCAAAGCTTTGCAGTTCTTACACTCAAATGCAATAATTTACTGTGATTTGAAACCATCAAATATCCTATTGGATGAAAATGGA…
	Qs0249560	Biotin carboxyl carrier protein of acetyl-CoA carboxylase	IPR000089 (Biotin/lipoyl attachment)	921.181	0	0.853182	0.531816	0.5	1.03182	0.986079	0.698749	0.554356	-1.79836	-0.00665783	-0.434166	ATGGAGTCCTCCGCTACCATCCGATCCTTTCAATATTCGGTTGGTACTATTTCACATGCTCGGTCCTTTATTGAGAAGCCTGGTACAGTTCCAATGCATAATGGCAGCTGGACCTCTCCAAGAAAACTAAATATTCAAGGTTTGGTTCATGGCGGGAAGCTTGTTTATTCTCTGAGAAAGCAGAAGGGAATTTTAGTATCATGTGTGAAGACATCAGAAGCTATCAAAGCTGTAAATTCTAATGTTTCATCAGAAGACATTCGACAAGACTCATTGGAGAAAAGGACTCTTTGGCCTGCCACTTTTCCTAATGGATTTGAGGCATTGGTACTAGAGGTTTGTGATGAGACACAAATTGCTGAGCTGAAAGTAAAGGTTGGAGACTTCGAGATGCACCTC…
	Qs0088330	Threonine dehydratase	IPR001721 (ACT-like domain), IPR001926 (Tryptophan synthase beta subunit-like PLP-dependent enzyme), IPR005787 (Threonine dehydratase, biosynthetic)	625.444	0	0.926303	1	0	1	0.819442	0.440136	0.684842	-1.93756	0.471186	-0.478048	ATGATGGCTAAGCTTCCAAGAGAACAATTAGCCAAAGGAGTCATTTGTTCACAGGCAGGGAATCATGCCCAAGGAGTTGCATTATCCGCACAAAAACTCAATTGCGATGCCATCATTGTCATGCCCGTCACCACTCCAGAAATCAAATGGAAGACAGTGAAGAGGCTGGGAGCTACAGTTGTTCTTGTGGGCGAGACCTATGATGAAGCTCAAGCATATGCAAAAAACCGTGCAAAAGCTGAAGGTCGAATTTTTATACACCCTTTTGATCACCCAGATGTTATAGCAGGGCAGGGAACTATAGGGATGGAGATTGTGCGTCAAATGCCAGACCCAGTGCATGCAATCTTCGTGCCTGTTGGTGGTGGCGGGCTTATAGCTGGAATTGCTGCCTACGTG…
	Qs0019480	Alcohol dehydrogenase, putative	IPR016040 (NAD(P)-binding domain), IPR020843 (Polyketide synthase, enoylreductase domain)	4420.24	1	0.608732	0	0	1	0.86139	0.771121	0.41573	-1.15483	0.665454	-1.55886	ATGGCAAAATCACCTGAAGAAGAACACCCACAAAAGGCATTTGGTTGGGCTGCCAGAGATGCTTCTGGGCACCTTTCCCCCTTCAATTTCTCAAGAAGGGAAAATGGACTTGATGATGTCACCGTGAAAATCCTTTACTGTGGGATTTGCCATTCTGATTTACACACTCTTAAGAACGAATGGGGTTTCACAAATTACCCTCTTGTTCCTGGACATGAAATTGTTGGCATTGTGACAAAAACTGGGAGTAATGTGAAAAAATTCAAAGAGGGTGATAAAGTTGGAGTTGGGGTCATAGTAGACTCTTGCCAAACGTGCGAGACTTGCCAGCAGGACCTGGAAAATTACTGTCCTCAAACTGTGTTTACCTATAACGCCCTAGGCCGTGATGGCACAAAA…
	Qs0263180	Patatin	IPR016035 (Acyl transferase/acyl hydrolase/lysophospholipase)	3212.87	1	0.557514	0	0	1	0.958148	0.643499	0.440996	-0.986188	0.604564	-1.66102	ATGTACACTGTAGAACAAGCCGCCCAATGGAGTGCAATAGACTGGCTTTTTAACCTTTCTACCTTCGACTCACCGCTACTAAACATTTTAGGCGCTGTAGGCACTGATATGGTTGACATTCATGTGGAAACCCTCTTCCAATCTCATGACACCGCTCAAAACTATCTTCGTGTTGAGGATGATTCATTGACCGGGGACGCACTATCTGCTGATAAAGCAACTCCAGAGAATTTGGAGAACCTTAAGAAGATTGGAATTGAACTTTTAGATAAGCCAGCCTCAAGAGTGAATTTAGACACCGGCGCTTTAGAGCCAATTGAGGGAGCTGGAACATATGCACAAGCTCTCGCTGTCTTTGCCATCAAACTCTCTGAGCAGAGGAAGCTCAAGAAGAACATT…
	Qs0288830	S-acyltransferase	IPR001594 (Palmitoyltransferase, DHHC domain)	49.5615	0	0.87561	0.756103	0	0.756103	1.10423	0.240915	-0.239252	-1.83134	0.701299	0.024152	ATGAGTGTAACCAGCAACCGGAGCTCGGATTCTTTCTCTAATTCCGTTGCCGTGACAGTGGAACCTCCCCAACCCAAACCCAGAAGGCTCTACCAAGTCTGGAAGGGCAACAATAAATTTCTCTGTGGTGGGAGACTAATCTTTGGTCAGGATGCAGCATCTCTATTTTTAACAACATTCTTAATTGGAGGTCCTGCGATAACATTCTGCATAAGAATGCTTTTGACTATCAAAGAAGATAACCCTCTCTTTTGCTTTCCTGTACTGATTGGTGGAGTGATTCTCACTTTTTTGGATTTTACTTTTCTCTTCTTGACATCTGGTAGAGATCCGGGAATTATCCCCAGGAATTCACAACCACCTGAAACAGATGAAGTGTTTGACAGAAATACGTCATCT…
	Qs0072510	vinorine synthase-like	IPR003480 (Transferase), IPR023213 (Chloramphenicol acetyltransferase-like domain)	698.734	0	0.87444	0.7444	0	0.7444	1.24994	-0.117886	-0.47331	-1.75168	0.520638	0.572299	ATGAGTAATGTACGCAAACACCTGGTCTTCACAACAAGTAGAATCGATGACGATGCTAAGTTCATACACTTCGGCTGTGGTGGCACCGCCATAAGCATCTCAATTACCCACAAGATTTCTGACTTTGCTTCCTTAGTCACATTCCTTGGCAGCTGGAGTTCTTCATGCCGCGTTCTGAATGGTTCAGGTGGTGATCAAATCTTGCCTGACTTAAATCTCATCGGCCAGATTGTTCCGGGTCCGATTCCCACCAGCTCAACCCCGACCTCTTCCAAATTTCCTCCTCCCGGTACCAAGGAGTACATTGCCAAAAGAGTATTCTTCAGTGCATCCAAGATTGAAGAACTTAGAACAAAAGTTATAAGCGGCCTCAGGAAATCTGAACAAGATGATCAGTAC…
	Qs0307370	Anthocyanin 5-aromatic acyltransferase	IPR003480 (Transferase), IPR023213 (Chloramphenicol acetyltransferase-like domain)	2453.66	0.72683	0.785099	0	0	0.72683	1.51306	0.38544	-0.787288	-1.48084	0.0751224	0.294505	ATGACAGAAACTACTTGCTTATTCAAAATTCTCGAGCACTGCAAAATTAGTCCAGCAGTTACACAAGTTTCCACAGCTTCTCTTCCTCTCACTTTCTTAGATATACCATGCTGTGGTCCTCTTTGCTTTAACCAGCTCTTCTTCTATGAATTCCCTCATCCAACCCACCATTTCGTGGACACTATCCTCCCCGCTCTCAAACATTCTCTTTCCCTCACTCTTCAACATTTTCATCCTCTTGCAGGTATTCTTTTATGCCCACCACCACCCAATGAGCCTTACATTCACTACACCAACAATGACTCTGTTTCTTTAACAATTGCAGAATCCACTTCCAATTTCAACCACATTATAAGCAAACACCCACATGTTTCCATGATTGATCTCAAAGAATTAGCT…
	Qs0028060	Transferase	IPR003480 (Transferase), IPR023213 (Chloramphenicol acetyltransferase-like domain)	1273.45	0.136727	0.743958	0	0.5	0.636727	1.35388	0.713482	-0.14324	-1.48926	0.0600874	-0.494953	ATGCTTAAACCCAACCAGACCATGAGAGCCATCTCCAATCTCCATTTTTCCAACAATATGCAGGAAATCAAAGTTTCAGAACCAACTCTTATCCTCCCCTTTTGGCCTCCCTTCATCGACGACCATTTCCTCCCTCTGTCTCACCTCGACACGGATCCAAATCTCCACCTCACATTCCGTTACCTTCGTGCGTACGTTAGCACCACCAATACCTCCGATGACCCATTTCAAGTCATCTCCACAGCCCTCTCCGCCGCACTTGTTCAATACTATCCCGTTGCAGGTACTCTCTGCCCATCCCACCAGCAAAACAATCGCCTTATGCTTGCTTGCTCCTCCGGTCAAGGTGTCCCTCTAATTCGAGCCACCGTGGACTGTACTCTTGAAAATGTAAATCAC…
	Qs0203090	U-box domain-containing protein	IPR016024 (Armadillo-type fold)	554.289	0	0.861302	0.613016	0	0.613016	1.11061	0.355178	-0.69823	-1.76894	0.770963	0.230423	ATGGCGAAGTGTCACCGGAACAACGTCGAATCTCTGGTTCTCGACCACCAAAGCAGTACTAGAACAGAAAATGTCGGCGGCCACTCCCGTAAATGGAATTCGTTCTCCAGCTCCTCGTTTCGCCGGTTAGTATTTGACGCCGTGAGCTGCGGTGGTACTCGGTATCACTGCAATGACCGAGACTTTGAGATAACCTCGACAGAGACGATATCTGCTCAAAAGAAGCCGAAAGAAACTCAACCAGAGCAAAAGGAGAGACCTTTGAAGTCGCAACCAAAAGTGAATAGGAAGTCGGAGAAACTGTCGGATCTTCTGAATTTGACGGAGACTGAAATTGACGTTGAGACGAAGAAGAAGGAAGAGGGACTGGAGGAGCTTAAGCGTGTAGTGATGGAGTTG…
	Qs0307360	Anthocyanin 5-aromatic acyltransferase	IPR003480 (Transferase), IPR023213 (Chloramphenicol acetyltransferase-like domain)	2198.79	0.599393	0.750138	0	0	0.599393	1.56566	0.443607	-0.640496	-1.43801	-0.230279	0.299519	ATGACAGACACTACTAGCTCACTCAAAATTCTTGAGCTCTGCAAAATTAGTCCAGCAGTTACACAAGTTTCCACAGCTTCTCTTCCACTCACTTTCTTTGATATACCATGCAGTGGTCCTATGTGCTTTAACCAGCTCTTCTTCTATGAATTCCCTCATCCAACCCACCATTTCATGGACAGTATCCTCCCCACACTCAAACATTCTCTTTCTCTCACTCTTCAACATTTTCATCCTCTTGCAGGTAATCTTTTTTGCCCACCACCACCCAATGAGCCTTACATTCACTACACCAACAATGACTCTGTTTCTTTAACAATTGCAGAATCCACTTCCAATTTCAACCACATTATAAGCAAACACCCACATGTTTCCATGATTGATCTCAAAGAAATTGCT…
	Qs0263170	Patatin	IPR016035 (Acyl transferase/acyl hydrolase/lysophospholipase)	2175.03	0.587515	0.549507	0	0	0.587515	0.911322	0.628914	0.494245	-0.967238	0.61438	-1.68162	ATGACTACTCCATTGATAACAGTGTTGAGCATTGATGGTGGAGGCATTAGAGGCATTATTCCAAGCGTCATCCTAGCCTTTCTTGAGTCCAAGCTTCAGGAAATAGATGGGTCTGATGCAAGAATTGCAGATTACTTTGACATTGTTGGTGGAACAAGCACAGGAGGTCTCATGGCCACTATGCTTACAGCTCCGAATGATCAACAGCGACCTTTGTTTGCTGCCAATGAGCTTGTCCCATTTTATATAAACGAGTCTCCAAAGATTTTTCCTCAGGACCAAGTTCCACCAACAACTGGGCCAAAGTATGATGGTAAGTACTTGCGAGAATTGACGGCAAGTCTGCTCGGTGATCTCACAGTGAAACAAACCGTAACGAATGTACTTCTACCAAGTTAC…
	Qs0242460	hydroxyphenylpyruvate reductase-like	IPR006139 (D-isomer specific 2-hydroxyacid dehydrogenase, catalytic domain), IPR016040 (NAD(P)-binding domain)	311.743	0	0.808259	0.0825948	0.5	0.582595	1.2251	0.855919	-0.143574	-1.64673	-0.176027	-0.11469	ATGGATTCCATTGGCGTCCTCATGACTTGTCCAATGTTTGGCTACCTAGAAAAGGAGCTCGAAAAGCGCTTCAAGCTCTTGAAGCCATGGCACCACTCCTCATTTCCTGAGTTCTTGAAGAGCAACTCAAATTCAATCCGTGCAGTAGTAGGAAACACTACGATTGGTGCCGACGCAGAGATGATTAATTCGTTACCGAAGCTGGAGATTGTGGCAAGTTACAGTGTGGGTTTGGACAAGATTGATTTGAGAAAATGCAAGGAAAAGGGTATTCGGGTCACAAATACGCCAGACGTGTTGACGGATGATGTAGCGGACCTTGCTATCGGGCTGGCTTTGGCTGTTTTCAGGAGGATTTGCGAGTGTGATCGGTTCGTGAAAAATGGGATGTGGAAGCAA…
	Qs0298760	Acetyltransferase component of pyruvate dehydrogenase complex	IPR006257 (Dihydrolipoyllysine-residue acetyltransferase component of pyruvate dehydrogenase complex), IPR023213 (Chloramphenicol acetyltransferase-like domain)	1389.14	0.194572	0.832927	0.329266	0	0.523838	1.07512	0.636199	-0.0224222	-1.67297	0.481384	-0.497312	ATGAAAATGGGTTTAATAAATCGATCATTATTCAACAGAGAGTTTTCATGTCCACAGAACTCAAGGAGATTTTTTTCGTCAGCTTCAGACCTTCCTCCACACCTAGAGATTGGAATGCCTTCACTTTCACCTACAATGACTGAGGGTAACATTGCAAGGTGGCTGAAGAAAGAAGGTGATAAAGTTTCTCCTGGTGAAGTTCTCTGTGAAGTTGAAACTGATAAAGCAACAGTTGAAATGGAATGCATGGAGGAAGGTTATCTTGCCAAGATAATATGTGGAGATGGTGCAAAAGAAATCAAAGTTGGCGAGGTGATTGCTATAACTGTTGAGGATGAGGACGATATTTCGAAGTTTAAAGATTACCAGCCATCAGCATCATACGCTGGTGCTCCTGCA…
	Qs0098720	vinorine synthase-like	IPR003480 (Transferase), IPR023213 (Chloramphenicol acetyltransferase-like domain)	274.725	0	0.757613	0	0.5	0.5	1.57246	0.490848	-0.709163	-1.41281	0.296435	-0.237772	ATGACATTCTTCTACCCTCCGAATAACACCGCCTCCAACGAAGAGGAGGACGACGACCACCATCACGACGTCATTTCTCAGGTGGACCGCATTCCTGGATTCTTAAACAAATCTCAAATTCTCCAAAAATCACTCTCTCAAACCTTAACTCACTTCTACCCTTTTGCCGGGCGGTTCAAAGATGAGTCCAAAGTTGATTGCAATGATGATGGCATTATCTTCATTGAATCCAAAACCGACACTCACCTTTCCAAATGCCTTAACCGTCCTGACTTTGCCACTATAAAACGCCACTTCCTTCCCACTAGTGATCCACAAACCTTAGAAATGTGGAAAGGCTCCTTGTTGCTTGTTCGGTTCACCTTGTTCGGCTGTGGTGGCACCGCCATAACCTTCTCT…
	Qs0140830	Perakine reductase	IPR020471 (Aldo/keto reductase), IPR023210 (NADP-dependent oxidoreductase domain)	250.27	0	0.692515	0	0.5	0.5	1.31869	0.92717	-0.872391	-1.33805	0.162431	-0.197853	ATGGGCCTAAACGGATTTTACAATTCTCCTCTATCTGATGAGGATGGAATAACCATCATAAAGTATGCCCATAATAAGGGCATCACTTTTTTTGACCCAGCTGATATTTATGGAAACAATGCAAATGAGGTTCTTGTTGGAAAGGCCTTGAAGCAGTTACCTAGAGAAAATATTCAGTTAACAACAAAGTTTGGTATTTTAACTGCAGATATCTCTAATGTGGTTGTCAAGGGTACACCTGAATATGTGCGCTCATGCTGTGAAGCTAGCTTGAAACGCCTCGATGTAGACTACATTGATCTCTATTATCAGCATAGGGTGGACAAATCAGTTCCTATAGAGGACACAATGGGTGAACTTAAGAAACTGGTGGAAGAGGGAAAAATCAGGTATATTGGG…
	Qs0205710	Cdp-diacylglycerol--glycerol-3-phosphate 3-phosphatidyltransferase, putative	IPR000462 (CDP-alcohol phosphatidyltransferase)	211.271	0	0.18709	0	0.5	0.5	0.544622	0.591168	-0.0896331	-0.366538	-0.103932	-0.575687	ATGGAAGCTCTCTCAGTTGCCACTCTTCTGTACCTTCCTGGCAAGGCTGTCGTTTTGCGGAAGGTTGAAGCATTGAACTTGAATCTCAATTTTCTTCGGAGTAGAACCAGATTCCCTCTCAAATTGTTGGATCGGGTTGATTCGCATTGGAAGCAGTCGGAGGACAATTTGGTGGAGAGCTTTGTAAATTTTCCCAATCTGATTTCCATTAGTAGATTAGTTTCCGGTACTATACTTGGATGGATGATCACAAACGAGTGGTATTCTTCTGCAATGGTTGGGTTGGCCATCTCTGAGGCAACTGACTGGCTAGACGGTTATGCGGTTCGGAAGATGAAAATCAATTCTGTAGCGGGTTCCTACCTTGATCCCCTTGCTGACAAGATTCTTATTGGATGT…
	Qs0270540	Methionine adenosyltransferase 2 subunit beta like	IPR016040 (NAD(P)-binding domain), IPR029903 (RmlD-like substrate binding domain)	256.75	0	0.848766	0.487659	0	0.487659	0.934061	0.916806	-0.0282042	-1.81997	0.401517	-0.404207	ATGAGCAAGAAGAAAGTTTTGGTGGTGGGAGGCACAGGATACTTGGGTCAGCATATATTACAAGGCTATGCAGAAATCCATGGAAGCCCTTACGATCTGGCATTCACCCACCAGTCCAGTCCCCCTCCCCAAGCTTTGTTGGATGCCATTCCTCATTCGTTTGCTTTCCATGTAGATTTGAAAACAGGAGAAGGATTTGAAGCCATTTCAAATTCTTTTGGCCAGCCTGATGTGGTTGTCAATTGTGCTGCCATCTCAGTTCCTCGTATCTGTGAGGTTGATCCAGCTGCTGCTTTTGCTATTAACGTTCCATCATCTCTTGTAGAATGGTTATCAAGCTTTAGGAAGAGTACTACTCTTCTGATCCATTTGTCAACTGATCAAGTTTATGAAGGGGAG…
	Qs0263160	Patatin	IPR016035 (Acyl transferase/acyl hydrolase/lysophospholipase)	1814.23	0.407117	0.640652	0	0	0.407117	1.16279	0.651226	0.229117	-1.18504	0.515248	-1.37334	ATGACTACTCCATTGATAACAGTGTTGAGCATTGATGGTGGAGGCATTAGAGGCATTATTCCAAGCGTCATCCTAGCCTTTCTTGAGTCCAAGCTTCAGGAAATAGATGGGTCTGATGCAAGAATTGCAGATTACTTTGACATTGTTGGTGGAACAAGCACAGGAGGTCTCATGGCCACTATGCTTACAGCTCCGAATGATCAACAGCGACCTTTGTTTGCTGCCAATGAGCTTGTCCCATTTTATATAAACGAGTCTCCAAAGATTTTTCCTCAGGACCAAGTTCCACCAACAACTGGGCCGAAAGCAAAACAAAATCCTTCAAAAGATGCTAAATTGTCCGACATATGTATTGCCACATCGGCGGCTCCGACCATACTTCCCCCTTATAAATTCAAG…
	Qs0219110	GDSL esterase/lipase	IPR013830 (SGNH hydrolase-type esterase domain)	590.992	0	0.784131	0	0	0	1.23277	0.939257	0.2938	-1.61386	-0.422423	-0.429541	ATGACCTCGTCCCCATTCTTAGTGGTATTTGCTTCAGACCCATGTCAGTTTCCGGCTGTTTTTAACTTCGGGGACTCAAACTCAGACACCGGTGGCTTGTCTGCTGTATTTGGCCAGGCTCCTCCACCTAATGGAGAGTCATATTTTCACAGCCCCGCCGGACGCTACTCTGATGGCCGCCTTGTCATTGATTTCATAGCTAAGAGCCTTGGATTACCATATCTAAGTGCATACCTTGATGCTGTGGGAGCTAATTTTACCCATGGAGCCAACTTTGCCACAGCAGGATCAACCATCAGACCCCAAAATACAACTTTGCAACAGAGTGGTTTTAGTCCCATCTCCTTAAACGTTCAATACAATGAGTTCTATGAATTCCGTCGCAGGTCCCAAATTGTT…
	Qs0188900	Short-chain dehydrogenase, putative	IPR002347 (Short-chain dehydrogenase/reductase SDR)	203.903	0	0.764631	0	0	0	0.978717	0.121316	-0.828927	-1.60113	0.689583	0.640445	ATGGCGACGGCGTCGGACGAAGCAAAGAAGAAGAAGCAGGCATTGGGTTGGATAGAATGGCTGAGAGGGTGGTTCTATTTGATATACGAAATGCTATTTCAGAGAATAATGGCTAGTCACTTGCAGAATCCCATGCCTTTGCCTCCCGTCAATGACCTTACTTGCATTGTTACTGGATCAACCAGTGGTATCGGCCGTGAAATTGCCAGGCAATTGGCAGAATCAGGGGCACATGTTATCATGGCAGTGAGGAACCCTAAGGTGGCTCATGAGTTGATCCAGAAGTGGCAGAACGAATGGTCTGGAATGGGGCTTCCTCTCAATATTGAGGTAATGGAGCTTGATCTTCTTTCATTGGATTCTGTGGTGAGGTTTGCCAATACATGGAATGCACGTTTA…
	Qs0063070	Short-chain dehydrogenase, putative	IPR002347 (Short-chain dehydrogenase/reductase SDR)	832.045	0	0.668984	0	0	0	1.14233	1.1811	-0.481268	-1.34525	0.139488	-0.636401	ATGGCGACGACGTCGTCTTCGTCGGACGAAGCAAAGAAGAAGGAGGAGGGCAAGAAGAAGAAGCAAGCATTAGGTTGGATTGAATGGTTGAGAGGATGGTTCAATTTGATATACGAAATGCTATTTCAGAGAATAATGGCTAGTCACTTGCAGAATCCCATGCCTTTGCCTCCCGTCAACGACCTTACTTGCATTGTTACCGGATCAACCAGTGGTATCGGCCGTGAAATTGCCAGGCAACTAGCAGAATCAGGGGCACATGTTATCATGGCAGTTAGGAACCCTAAGGCAGCTTATGAGTTGATCCAGAAGTGGCAGAATGAATGGTCTGGAATGGGCCTTCCTCTCAACATTGAGGTGATGGAGCTTGATCTTCTTTCATTGGATTCTGTTGTGAGG…
	Qs0140040	Glucose/ribitol dehydrogenase	IPR002347 (Short-chain dehydrogenase/reductase SDR)	137.106	0	0.654891	0	0	0	1.50039	-0.14792	-0.314178	-1.09547	0.556221	-0.499033	ATGGCTTCTGATGGAAAAACTGTTCCTCAACAAAAGCAAGAGACACAGCCCAGCAAAGAGGATGTCATGGACCGAACCCCACAATTCACAAGCCCTGGATACAAGCCTTCAAATAAGCTTCAAGGAAAGGTAGCACTGGTGACTGGTGGTGACTCAGGGATAGGCCGAGCTGTATGCCACTGTTTTGCTCTAGAGGGTGCTACTGTGGCCTTCACATATGTGAAAGGACACGAAGATAAGGAGGCGCAGGACACGCTAGAGATAATGAGGAAGGCCAAGACTCTAGATGCTGAGGAGCCTATGGCAATAGCAGCCGATTTGGGTTACGATCAAAATTGCAAGAGAGTTGTTCATCAAGTTGTGAAGGCATATGGTCGGATTGACATTTTGGTTAACAAT…
	Qs0285130	S-acyltransferase	IPR001594 (Palmitoyltransferase, DHHC domain)	575.033	0	0.644973	0	0	0	1.07095	0.151017	-0.626409	-1.26056	1.02077	-0.355764	ATGTACGTGGTCCCTCCACCTCAGCGGTCCGATCCAGTTTCAGGATCCGCCGGCGGGTCCACTGATTTACGGGTTTTCCAGACGTGGAAAGGCAGCAATATATTTTTCCTTCAGGGAAGGTTTATATTTGGACCTGATGTAAGATCGCTGTTGCTGACAATATTTCTCATCGTTGCTCCTGTCTCAGTTTTCTGTGTCTTTGTTGCCAGAAAACTGAGGGATGATTTTTCAAGTCACTTGGGAATAACAATAATGGTAGTTTCTATTGCATTCACAGTTTATGTTTTAGTTCTTCTCCTGCTAACCTCTGGAAGAGATCCTGGTATAATTCCGCGCAATGCACACCCTCCAGAGCCAGAAGGTTATGATGCTAGTGTAGATGTTGGGGCTGGTCAAACT…
	Qs0195470	Cinnamoyl-CoA reductase	IPR016040 (NAD(P)-binding domain)	970.864	0	0.644896	0	0	0	1.27763	0.410656	-1.02422	-1.2873	-0.168905	0.792134	ATGGGATTTGTACGAACGGAAGAGAGGAGGAAGGCTGAGCTGGAGGAGCTCCGACGAATCGTGGTGGCGTCTGCTGGCCTGCAGCGGAGGAAAAATAACCCGCAAATTTCTTCGACCGGAATAGATAGAAATGATGAAGAAGGAAGTTTGGTCTGTGTTACCAGTGGCGTTTCTTATTTAGGTCTTGCTTTAGTGAATCGACTCTTGGTTCGTGGCTACTCTGTTCGAATCATTGTTGATAACCCAGAAGACATTGACAAATTAAGAGAAATGGAAACGTCAGGTGAAATGGCTACAAACCAAAAGGTCGAAGCGGTAATGGCAAAACTCACAGACATTCAAAGCTTAATGAAAGTATTTGAGGGCTGTCGTGGCGTTTTCCACACCTCAGCACACACC…
	Qs0218660	vinorine synthase-like	IPR003480 (Transferase), IPR023213 (Chloramphenicol acetyltransferase-like domain)	79.9862	0	0.588446	0	0	0	0.911084	0.98054	-0.390735	-1.25525	0.371562	-0.617198	ATGGAAAATCTGGATGCATGTTTATTAGCAATTCAAGTCAACTTGTTTGATTGTGGAGGAATTGCTATTGGTGTATGCATGTTGCACAAGTTCGGTGATACTTCCACCGTGACCAACTTCACCAGTGACTGGGCCATCATTGGACGGAAAAATCACTTGGATAAAGAAGCTCTAAGCAGACCTGTGCTAGACGCAGCATCTGCGTTCCCAGGAGATGACTTTCACTTACCAGGCAGGCCTGCAGGTGTAGTGTTTGAGAAGGGTCACATGTAA
	Qs0333210	Short-chain dehydrogenase/reductase	IPR016040 (NAD(P)-binding domain)	228.403	0	0.187097	0	0	0	0.766518	1.01287	-0.22468	-0.255662	-0.169341	-1.12971	ATGGCTGAAAAGGAGGATCCATCATATGCACATCAAGCTCGGCAAGCCATAATGGGAGGTCTGGGTTCACCAAGTTACACATTGTCAAAACAGGCTATTGTTGGAGTTGTGAAAACTACTACATGTGAGCAGGGAATACATGGGATTCATGTGGAGTCCCTAGAAATGCTTGTCAAGGCTTACAGAGAGGTACTTTGGAAAGAAGATTTAAAGACTGAAGATGTGATTAAACTTGTGAGAGAGGGAGTTTACTGCGTGGGAGAAGTGCTACTGCAGAAGATGTTGCACAATGCACAAGCTGTGCTATTTTTAGTCAGTGAAGATTCTGGCTTTATAACATCACACAATCTTGTTTTGGACGGAGGCTTTACATATGCTTGCAGTAATAGGAGTTTCATC…

## Sheet: Sup Data 2
Supplementary Data 2. Reaxys search output
Structure: Image	SMILES	Substance Identification: Reaxys Registry Number	Links to Reaxys	Data Count	CAS Registry Number	Chemical Name	Linear Structure Formula	Molecular Formula	Molecular Weight	Type of Substance	Type and Modification	InChI Key	Composition: Comp. Name	Composition: Comp. Conc.	Composition: Comp. Attrib.	Field Availability	Number of Reactions	Number of References
	[H][C@@]12CC(C)(C)CC[C@@]1([C@H](O)C[C@]1(C)C2=CC[C@]2([H])[C@@]3(C)CC[C@H](O[C@@H]4O[C@@H]([C@@H](O)[C@H](O[C@@H]5OC[C@@H](O)[C@H](O)[C@H]5O)[C@H]4O[C@@H]4O[C@H](CO)[C@H](O)[C@H](O)[C@H]4O)C(O)=O)[C@@](C)(C=O)[C@]3([H])CC[C@@]12C)C(=O)O[C@@H]1O[C@H](C)[C@H](OC(=O)CC(O)CC(OC(=O)CC(O)CC(O[C@@H]2O[C@@H](CO)[C@H](O)[C@H]2O)C(C)CC)C(C)CC)[C@H](O)[C@H]1O[C@@H]1O[C@@H](C)[C@H](O[C@@H]2OC[C@@H](O)[C@H](…	7451641	https://www.reaxys.com/reaxys/secured/hopinto.do?context=S&query=IDE.XRN%3D7451641&database=RX&origin=ReaxysOutput&ln=	(1 of 80)		QS-21	C92H148O46	C92H148O46	1990.16	heterocyclic		DRHZYJAUECRAJM-DBXBXQADSA-N				Identification(9); Spectra(12); Bioactivity(2)		9
	[H][C@@]12CC(C)(C)CC[C@@]1([C@H](O)C[C@]1(C)C2=CC[C@]2([H])[C@@]3(C)CC[C@H](O[C@@H]4O[C@@H]([C@@H](O)[C@H](O[C@@H]5OC[C@@H](O)[C@H](O)[C@H]5O)[C@H]4O[C@@H]4O[C@H](CO)[C@H](O)[C@H](O)[C@H]4O)C(O)=O)[C@@](C)(C=O)[C@]3([H])CC[C@@]12C)C(=O)O[C@@H]1O[C@H](C)[C@H](OC(=O)C[C@@H](O)C[C@H](OC(=O)C[C@@H](O)C[C@H](O[C@@H]2O[C@@H](CO)[C@H](O)[C@H]2O)[C@@H](C)CC)[C@@H](C)CC)[C@H](O)[C@H]1O[C@@H]1O[C@@H](C)[C@…	10056822	https://www.reaxys.com/reaxys/secured/hopinto.do?context=S&query=IDE.XRN%3D10056822&database=RX&origin=ReaxysOutput&ln=	(2 of 80)		QS-21Aapi	C92H148O46	C92H148O46	1990.16	heterocyclic		DRHZYJAUECRAJM-DWSYSWFDSA-N				Identification(8); Spectra(3)	1	4
	[H][C@@]12CC(C)(C)CC[C@@]1([C@H](O)C[C@]1(C)C2=CC[C@]2([H])[C@@]3(C)CC[C@H](O[C@@H]4O[C@@H]([C@@H](O)[C@H](O[C@@H]5OC[C@@H](O)[C@H](O)[C@H]5O)[C@H]4O[C@H]4O[C@H](CO)[C@H](O)[C@H](O)[C@H]4O)C(O)=O)[C@@](C)(C=O)[C@]3([H])CC[C@@]12C)C(=O)O[C@@H]1O[C@H](C)[C@H](OC(=O)CC(O)CC(OC(=O)CC(O)CC(O[C@@H]2O[C@@H](CO)[C@H](O)[C@H]2O)C(C)CC)C(C)CC)[C@H](O)[C@H]1O[C@@H]1O[C@@H](C)[C@H](O[C@@H]2OC[C@@H](O[C@@H]3O…	14392934	https://www.reaxys.com/reaxys/secured/hopinto.do?context=S&query=IDE.XRN%3D14392934&database=RX&origin=ReaxysOutput&ln=	(3 of 80)		Stimulon; QS21	C92H148O46	C92H148O46	1990.16			XYVMMKXMQBIPIQ-JOMHPNDBSA-N				Identification(6)		3
	[H][C@@]12CC(C)(C)CC[C@@]1([C@H](O)C[C@]1(C)C2=CC[C@]2([H])[C@@]3(C)CC[C@H](O[C@@H]4O[C@@H]([C@@H](O)[C@H](O[C@@H]5OC[C@@H](O)[C@H](O)[C@H]5O)[C@H]4O[C@@H]4O[C@H](CO)[C@H](O)[C@H](O)[C@H]4O)C(O)=O)[C@@](C)(C=O)[C@]3([H])CC[C@@]12C)C(=O)O[C@@H]1O[C@H](C)[C@H](O)[C@H](OC(=O)CC(O)CC(OC(=O)CC(O)CC(O[C@@H]2O[C@@H](CO)[C@H](O)[C@H]2O)C(C)CC)C(C)CC)[C@H]1O[C@@H]1O[C@@H](C)[C@H](O[C@@H]2OC[C@@H](O)[C@H](…	7451623	https://www.reaxys.com/reaxys/secured/hopinto.do?context=S&query=IDE.XRN%3D7451623&database=RX&origin=ReaxysOutput&ln=	(4 of 80)		QS-21B	C92H148O46	C92H148O46	1990.16	heterocyclic		CNEYUDLWGDOPIY-FVNAJRQNSA-N				Identification(6); Spectra(9)		2
	[H][C@@]12CC(C)(C)CC[C@@]1([C@H](O)C[C@]1(C)C2=CC[C@]2([H])[C@@]3(C)CC[C@H](OC4O[C@@H]([C@@H](O)[C@H](O[C@H]5OC[C@@H](O)[C@H](O)[C@H]5O)[C@H]4O[C@@H]4O[C@H](CO)[C@H](O)[C@H](O)[C@H]4O)C(O)=O)[C@@](C)(C=O)[C@]3([H])CC[C@@]12C)C(=O)O[C@H]1O[C@@H](C)[C@@H](OC(=O)CC(O)CC(OC(=O)CC(O)CC(O[C@@H]2O[C@@H](CO)[C@H](O)[C@H]2O)C(C)CC)C(C)CC)[C@@H](O)[C@@H]1O[C@@H]1O[C@@H](C)[C@H](O[C@@H]2OC[C@@H](O)[C@H](O[C…	8186513	https://www.reaxys.com/reaxys/secured/hopinto.do?context=S&query=IDE.XRN%3D8186513&database=RX&origin=ReaxysOutput&ln=	(5 of 80)		QS-21	C92H148O46	C92H148O46	1990.16	heterocyclic		DRHZYJAUECRAJM-VHGJCYJWSA-N				Identification(5); Bioactivity(2)	1	2
	[H][C@@]1(O[C@H]2[C@H](C)O[C@@H](O[C@]3([H])[C@@H](O)[C@@H](OC(=O)CC(O)CC(OC(=O)CC(O)CC(O[C@@H]4O[C@@H](CO)[C@H](O)[C@H]4O)C(C)CC)C(C)CC)[C@@H](C)O[C@H]3OC(=O)[C@]34CCC(C)(C)C[C@@]3([H])C3=CC[C@]5([H])[C@@]6(C)CC[C@H](O[C@@H]7O[C@@H]([C@@H](O)[C@H](O[C@]8([H])OC[C@@H](O)[C@H](O)[C@H]8O)[C@H]7O[C@@H]7O[C@H](CO)[C@H](O)[C@H](O)[C@H]7O)C(O)=O)[C@@](C)(C=O)[C@]6([H])CC[C@@]5(C)[C@]3(C)C[C@H]4O)[C@H](…	8473066	https://www.reaxys.com/reaxys/secured/hopinto.do?context=S&query=IDE.XRN%3D8473066&database=RX&origin=ReaxysOutput&ln=	(6 of 80)			C87H140O42	C87H140O42	1858.04	heterocyclic		AALOTHMDMIECCP-UGZOZDQCSA-N				Identification(6); Spectra(7)		2
	[H][C@@]1(O[C@H]2[C@H](C)O[C@@H](O[C@@]3([H])[C@H](OC(=O)[C@]45CCC(C)(C)C[C@@]4([H])C4=CC[C@]6([H])[C@@]7(C)CC[C@H](O[C@@H]8O[C@@H]([C@@H](O)[C@H](O[C@]9([H])OC[C@@H](O)[C@H](O)[C@H]9O)[C@H]8O[C@@H]8O[C@H](CO)[C@H](O)[C@H](O)[C@H]8O)C(O)=O)[C@@](C)(C=O)[C@]7([H])CC[C@@]6(C)[C@]4(C)C[C@H]5O)O[C@H](C)[C@H](O)[C@@H]3OC(=O)CC(O)CC(OC(=O)CC(O)CC(O[C@@H]3O[C@@H](CO)[C@H](O)[C@H]3O)C(C)CC)C(C)CC)[C@H](O…	8473069	https://www.reaxys.com/reaxys/secured/hopinto.do?context=S&query=IDE.XRN%3D8473069&database=RX&origin=ReaxysOutput&ln=	(7 of 80)			C87H140O42	C87H140O42	1858.04	heterocyclic		JHVLYYZLCPNIGR-AAHCZPQHSA-N				Identification(6); Spectra(6)		2
	[H][C@@]1(O[C@H]2[C@H](C)O[C@@H](O[C@]3([H])[C@@H](O)[C@@H](OC(=O)CC(O)CC(OC(=O)CC(O)CC(O[C@@H]4O[C@@H](CO)[C@H](O)[C@H]4O)C(C)CC)C(C)CC)[C@@H](C)O[C@H]3OC(=O)[C@]34CCC(C)(C)C[C@@]3([H])C3=CC[C@]5([H])[C@@]6(C)CC[C@H](O[C@@H]7O[C@@H]([C@@H](O)[C@H](O[C@]8([H])O[C@@H](C)[C@H](O)[C@@H](O)[C@H]8O)[C@H]7O[C@@H]7O[C@H](CO)[C@H](O)[C@H](O)[C@H]7O)C(O)=O)[C@@](C)(C=O)[C@]6([H])CC[C@@]5(C)[C@]3(C)C[C@H]4…	8473076	https://www.reaxys.com/reaxys/secured/hopinto.do?context=S&query=IDE.XRN%3D8473076&database=RX&origin=ReaxysOutput&ln=	(8 of 80)			C88H142O42	C88H142O42	1872.07	heterocyclic		XEKLOFXIHCKQSU-AAFMXJRFSA-N				Identification(6); Spectra(7)		2
	[H][C@@]1(O[C@H]2[C@H](O)[C@H](O[C@@H](O[C@H]3CC[C@@]4(C)[C@@]([H])(CC[C@]5(C)[C@]4([H])CC=C4[C@]6([H])CC(C)(C)CC[C@@]6([C@H](O)C[C@@]54C)C(=O)O[C@@H]4O[C@H](C)[C@H](OC(=O)CC(O)CC(OC(=O)CC(O)CC(O[C@@H]5O[C@@H](CO)[C@H](O)[C@H]5O)C(C)CC)C(C)CC)[C@H](O)[C@@]4([H])O[C@@H]4O[C@@H](C)[C@H](O[C@]5([H])OC[C@@H](O)[C@]([H])(O[C@]6([H])OC[C@@H](O)[C@H](O)[C@H]6O)[C@H]5O)[C@@H](O)[C@H]4O)[C@]3(C)C=O)[C@@H]…	8473157	https://www.reaxys.com/reaxys/secured/hopinto.do?context=S&query=IDE.XRN%3D8473157&database=RX&origin=ReaxysOutput&ln=	(9 of 80)			C92H148O46	C92H148O46	1990.16	heterocyclic		ZGCXBEZHDLUWPW-HCTJVFIYSA-N				Identification(7); Spectra(6)		2
	[H][C@@]1(O[C@H]2[C@H](C)O[C@@H](O[C@]3([H])[C@@H](O)[C@@H](OC(=O)CC(O)CC(OC(=O)CC(O)CC(O[C@@H]4O[C@@H](CO)[C@H](O)[C@H]4O)C(C)CC)C(C)CC)[C@@H](C)O[C@H]3OC(=O)[C@]34CCC(C)(C)C[C@@]3([H])C3=CC[C@]5([H])[C@@]6(C)CC[C@H](O[C@@H]7O[C@@H]([C@@H](O)[C@H](O[C@]8([H])O[C@@H](C)[C@H](O)[C@@H](O)[C@H]8O)[C@H]7O[C@@H]7O[C@H](CO)[C@H](O)[C@H](O)[C@H]7O)C(O)=O)[C@@](C)(C=O)[C@]6([H])CC[C@@]5(C)[C@]3(C)C[C@H]4…	8473170	https://www.reaxys.com/reaxys/secured/hopinto.do?context=S&query=IDE.XRN%3D8473170&database=RX&origin=ReaxysOutput&ln=	(10 of 80)			C93H150O46	C93H150O46	2004.19	heterocyclic		GREIJIHHQKDNKM-APQNWHFSSA-N				Identification(6); Spectra(6)		2
	[H][C@@]1(O[C@@]2([H])[C@H](O)CO[C@@]([H])(O[C@H]3[C@H](C)O[C@@H](O[C@]4([H])[C@@H](O)[C@@H](OC(=O)CC(O)CC(OC(=O)CC(O)CC(O[C@@H]5O[C@@H](CO)[C@H](O)[C@H]5O)C(C)CC)C(C)CC)[C@@H](C)O[C@H]4OC(=O)[C@]45CCC(C)(C)C[C@@]4([H])C4=CC[C@]6([H])[C@@]7(C)CC[C@H](O[C@@H]8O[C@@H]([C@@H](O)[C@H](O[C@]9([H])O[C@@H](C)[C@H](O)[C@@H](O)[C@H]9O)[C@H]8O[C@@H]8O[C@H](CO)[C@H](O)[C@H](O)[C@H]8O)C(O)=O)[C@@](C)(C=O)[C@…	8473173	https://www.reaxys.com/reaxys/secured/hopinto.do?context=S&query=IDE.XRN%3D8473173&database=RX&origin=ReaxysOutput&ln=	(11 of 80)			C93H150O46	C93H150O46	2004.19	heterocyclic		HGEPCCFYMKWUTE-DSEZIHLOSA-N				Identification(6); Spectra(6)		2
	[H][C@@]12CC(C)(C)CC[C@@]1([C@H](O)C[C@]1(C)C2=CC[C@]2([H])[C@@]3(C)CC[C@H](O[C@@H]4O[C@@H]([C@@H](O)[C@H](O[C@@H]5OC[C@@H](O)[C@H](O)[C@H]5O)[C@H]4O[C@@H]4O[C@H](CO)[C@H](O)[C@H](O)[C@H]4O)C(O)=O)[C@@](C)(C=O)[C@]3([H])CC[C@@]12C)C(=O)O[C@H]1O[C@H](C)[C@H](OC(=O)C[C@@H](O)C[C@H](OC(=O)C[C@@H](O)C[C@H](O[C@@H]2O[C@@H](CO)[C@H](O)[C@H]2O)[C@@H](C)CC)[C@@H](C)CC)[C@H](O)[C@H]1O[C@@H]1O[C@@H](C)[C@H…	18844896	https://www.reaxys.com/reaxys/secured/hopinto.do?context=S&query=IDE.XRN%3D18844896&database=RX&origin=ReaxysOutput&ln=	(12 of 80)		QS-21-xylose	C92H148O46	C92H148O46	1990.16			ZGCXBEZHDLUWPW-ZWUYJTCZSA-N				Identification(6); Physical Data(2); Spectra(2)	1	2
	[H][C@]12CC(C)(C)CC[C@@]1([C@H](O)C[C@]1(C)C2=CC[C@]2([H])[C@@]3(C)CC[C@H](O[C@@H]4O[C@@H]([C@@H](O)[C@H](O[C@H]5OC[C@@H](O)[C@H](O)[C@H]5O)[C@H]4O[C@@H]4O[C@H](CO)[C@H](O)[C@H](O)[C@H]4O)C(O)=O)[C@@](C)(C=O)[C@]3([H])CC[C@@]12C)C(=O)O[C@H]1O[C@@H](C)[C@@H](O)[C@@H](OC(=O)CC(O)CC(OC(=O)CC(O)CC(O[C@@H]2O[C@@H](CO)[C@H](O)[C@H]2O)C(C)CC)C(C)CC)[C@@H]1O[C@@H]1O[C@@H](C)[C@H](O[C@H]2OC[C@@H](O)[C@H](…	31103040	https://www.reaxys.com/reaxys/secured/hopinto.do?context=S&query=IDE.XRN%3D31103040&database=RX&origin=ReaxysOutput&ln=	(13 of 80)		QS-21	C92H148O46	C92H148O46	1990.16			CNEYUDLWGDOPIY-ZQPUMGTNSA-N				Identification(6); Bioactivity(1)		2
	[H][C@@]12CC(C)(C)CC[C@@]1([C@H](O)C[C@]1(C)C2=CC[C@]2([H])[C@@]3(C)CC[C@H](O[C@@H]4O[C@@H]([C@@H](O)[C@H](O[C@@H]5OC[C@@H](O)[C@H](O)[C@H]5O)[C@H]4O[C@@H]4O[C@H](CO)[C@H](O)[C@H](O)[C@H]4O)C(O)=O)[C@@](C)(C=O)[C@]3([H])CC[C@@]12C)C(=O)O[C@@H]1O[C@H](C)[C@H](OC(=O)C[C@@H](O)C[C@H](OC(=O)C[C@@H](O)C[C@H](O[C@@H]2O[C@@H](CO)[C@H](O)[C@H]2O)[C@@H](C)CC)[C@@H](C)CC)[C@H](O)[C@H]1O[C@@H]1O[C@@H](C)[C@…	33648621	https://www.reaxys.com/reaxys/secured/hopinto.do?context=S&query=IDE.XRN%3D33648621&database=RX&origin=ReaxysOutput&ln=	(14 of 80)			C92H148O46	C92H148O46	1990.16			ZGCXBEZHDLUWPW-VWCXZNQNSA-N				Identification(6)	1	2
	[H][C@]12CC[C@@]3(C)[C@@]([H])(CC[C@]4(C)[C@]3([H])CC=C3[C@@]5([H])CC(C)(C)CC[C@@]5([C@H](O)C[C@@]43C)C(=O)O[C@@H]3O[C@H](C)[C@H](O)[C@H](OC(=O)CC(O)CC(OC(=O)CC(O)CC(O[C@@H]4O[C@@H](CO)[C@H](O)[C@H]4O[C@@H]4O[C@@H](C)[C@H](O)[C@@H](O)[C@H]4O)C(C)CC)C(C)CC)[C@H]3O[C@@H]3O[C@@H](C)[C@H](O[C@@H]4OC[C@@H](O)[C@H](O[C@@H]5OC[C@](O)(CO)[C@H]5O)[C@H]4O)[C@@H](O[C@@H]4O[C@H](CO)[C@@H](O)[C@H](O)[C@H]4O)[…	6524780	https://www.reaxys.com/reaxys/secured/hopinto.do?context=S&query=IDE.XRN%3D6524780&database=RX&origin=ReaxysOutput&ln=	(15 of 80)			C88H144O40	C88H144O40	1842.09	heterocyclic		ISWQPLIYJHNTNJ-RCFRFDHTSA-N				Identification(6); Physical Data(2); Spectra(4)	1	1
	[H][C@@]1(O[C@H]2[C@H](C)O[C@@]([H])(O[C@H]3[C@H](OC(=O)[C@]45CCC(C)(C)C[C@@]4([H])C4=CC[C@]6([H])[C@@]7(C)CC[C@H](O[C@]8([H])O[C@@H]([C@@H](O)[C@H](O[C@]9([H])OC[C@@H](O)[C@H](O)[C@H]9O)[C@H]8O[C@]8([H])O[C@H](CO)[C@H](O)[C@H](O)[C@H]8O)C(O)=O)[C@@](C)(C=O)[C@]7([H])CC[C@@]6(C)[C@]4(C)C[C@H]5O)O[C@H](C)[C@H](OC(=O)C[C@@H](O)C[C@H](OC(=O)C[C@@H](O)C[C@H](O[C@@H]4O[C@@H](CO)[C@H](O)[C@H]4O)[C@@H](…	8825538	https://www.reaxys.com/reaxys/secured/hopinto.do?context=S&query=IDE.XRN%3D8825538&database=RX&origin=ReaxysOutput&ln=	(16 of 80)			C89H142O43	C89H142O43	1900.08	heterocyclic		PVJBGVJMXFIWOW-GTSAUHIZSA-N				Identification(6); Spectra(3)		1
	[H][C@@]1(O[C@H]2[C@H](C)O[C@@]([H])(O[C@H]3[C@H](OC(=O)[C@]45CCC(C)(C)C[C@@]4([H])C4=CC[C@]6([H])[C@@]7(C)CC[C@H](O[C@]8([H])O[C@@H]([C@@H](O)[C@H](O[C@@]9([H])O[C@@H](C)[C@H](O)[C@@H](O)[C@H]9O)[C@H]8O[C@]8([H])O[C@H](CO)[C@H](O)[C@H](O)[C@H]8O)C(O)=O)[C@@](C)(C=O)[C@]7([H])CC[C@@]6(C)[C@]4(C)C[C@H]5O)O[C@H](C)[C@H](OC(=O)C[C@@H](O)C[C@H](OC(=O)C[C@@H](O)C[C@H](O[C@@H]4O[C@@H](CO)[C@H](O)[C@H]4…	8825539	https://www.reaxys.com/reaxys/secured/hopinto.do?context=S&query=IDE.XRN%3D8825539&database=RX&origin=ReaxysOutput&ln=	(17 of 80)			C90H144O43	C90H144O43	1914.11	heterocyclic		YULSITOWAZMYLB-PIOICUHJSA-N				Identification(6); Spectra(3)		1
	[H][C@@]1(O[C@H]2[C@H](O)CO[C@@]([H])(O[C@H]3[C@H](C)O[C@@]([H])(O[C@H]4[C@H](OC(=O)[C@]56CCC(C)(C)C[C@@]5([H])C5=CC[C@]7([H])[C@@]8(C)CC[C@H](O[C@]9([H])O[C@@H]([C@@H](O)[C@H](O[C@@]%10([H])OC[C@@H](O)[C@H](O)[C@H]%10O)[C@H]9O[C@]9([H])O[C@H](CO)[C@H](O)[C@H](O)[C@H]9O)C(O)=O)[C@@](C)(C=O)[C@]8([H])CC[C@@]7(C)[C@]5(C)C[C@H]6O)O[C@H](C)[C@H](OC(=O)C[C@@H](O)C[C@H](OC(=O)C[C@@H](O)C[C@H](O[C@@H]5O…	8825600	https://www.reaxys.com/reaxys/secured/hopinto.do?context=S&query=IDE.XRN%3D8825600&database=RX&origin=ReaxysOutput&ln=	(18 of 80)			C94H150O47	C94H150O47	2032.2	heterocyclic		NHDJEWKJBSBIRE-IURFZSRGSA-N				Identification(6); Spectra(1)		1
	[H][C@@]1(O[C@H]2[C@H](O)CO[C@@]([H])(O[C@H]3[C@H](C)O[C@@]([H])(O[C@H]4[C@H](OC(=O)[C@]56CCC(C)(C)C[C@@]5([H])C5=CC[C@]7([H])[C@@]8(C)CC[C@H](O[C@]9([H])O[C@@H]([C@@H](O)[C@H](O[C@]%10([H])OC[C@@H](O)[C@H](O)[C@H]%10O)[C@H]9O[C@]9([H])O[C@H](CO)[C@H](O)[C@H](O)[C@H]9O)C(O)=O)[C@@](C)(C=O)[C@]8([H])CC[C@@]7(C)[C@]5(C)C[C@H]6O)O[C@H](C)[C@H](OC(=O)C[C@@H](O)C[C@H](OC(=O)C[C@@H](O)C[C@H](O[C@@H]5O[…	8825602	https://www.reaxys.com/reaxys/secured/hopinto.do?context=S&query=IDE.XRN%3D8825602&database=RX&origin=ReaxysOutput&ln=	(19 of 80)			C94H150O47	C94H150O47	2032.2	heterocyclic		ZEKKWBKIAKNZDI-SHYSNPDPSA-N				Identification(6); Spectra(3)		1
	[H][C@@]1(O[C@H]2[C@H](O)CO[C@@]([H])(O[C@H]3[C@H](C)O[C@@]([H])(O[C@H]4[C@H](OC(=O)[C@]56CCC(C)(C)C[C@@]5([H])C5=CC[C@]7([H])[C@@]8(C)CC[C@H](O[C@]9([H])O[C@@H]([C@@H](O)[C@H](O[C@@]%10([H])O[C@@H](C)[C@H](O)[C@@H](O)[C@H]%10O)[C@H]9O[C@]9([H])O[C@H](CO)[C@H](O)[C@H](O)[C@H]9O)C(O)=O)[C@@](C)(C=O)[C@]8([H])CC[C@@]7(C)[C@]5(C)C[C@H]6O)O[C@H](C)[C@H](OC(=O)C[C@@H](O)C[C@H](OC(=O)C[C@@H](O)C[C@H](O…	8825607	https://www.reaxys.com/reaxys/secured/hopinto.do?context=S&query=IDE.XRN%3D8825607&database=RX&origin=ReaxysOutput&ln=	(20 of 80)			C95H152O47	C95H152O47	2046.22	heterocyclic		ORHBWNKAGBEMPQ-YGRFBKFESA-N				Identification(6); Spectra(1)		1
	[H][C@@]1(O[C@H]2[C@H](O)CO[C@@]([H])(O[C@H]3[C@H](C)O[C@@]([H])(O[C@H]4[C@H](OC(=O)[C@]56CCC(C)(C)C[C@@]5([H])C5=CC[C@]7([H])[C@@]8(C)CC[C@H](O[C@]9([H])O[C@@H]([C@@H](O)[C@H](O[C@]%10([H])O[C@@H](C)[C@@H](O)[C@H](O)[C@H]%10O)[C@H]9O[C@]9([H])O[C@H](CO)[C@H](O)[C@H](O)[C@H]9O)C(O)=O)[C@@](C)(C=O)[C@]8([H])CC[C@@]7(C)[C@]5(C)C[C@H]6O)O[C@H](C)[C@H](OC(=O)C[C@@H](O)C[C@H](OC(=O)C[C@@H](O)C[C@H](O[…	8825608	https://www.reaxys.com/reaxys/secured/hopinto.do?context=S&query=IDE.XRN%3D8825608&database=RX&origin=ReaxysOutput&ln=	(21 of 80)			C95H152O47	C95H152O47	2046.22	heterocyclic		APIISIUVPWDUCK-JCFXPQORSA-N				Identification(6); Spectra(3)		1
	[H][C@@]12CC(C)(C)CC[C@@]1([C@H](O)C[C@]1(C)C2=CC[C@]2([H])[C@@]3(C)CC[C@H](O[C@@H]4O[C@@H]([C@@H](O)[C@H](O[C@@H]5O[C@@H](C)[C@H](O)[C@@H](O)[C@H]5O)[C@H]4O[C@@H]4O[C@H](CO)[C@H](O)[C@H](O)[C@H]4O)C(O)=O)[C@@](C)(C=O)[C@]3([H])CC[C@@]12C)C(=O)O[C@@H]1O[C@H](C)[C@H](O)[C@H](OC(=O)CC(O)CC(OC(=O)CC(O)CC(O[C@@H]2O[C@@H](CO)[C@H](O)[C@H]2O)C(C)CC)C(C)CC)[C@H]1O[C@@H]1O[C@@H](C)[C@H](O[C@@H]2OC[C@@H](…	9382474	https://www.reaxys.com/reaxys/secured/hopinto.do?context=S&query=IDE.XRN%3D9382474&database=RX&origin=ReaxysOutput&ln=	(22 of 80)			C88H142O42	C88H142O42	1872.07	heterocyclic		FZQOWINEZUSQDU-YOFNULMRSA-N				Identification(6); Spectra(3)		1
	[H][C@@]12CC(C)(C)CC[C@@]1([C@H](O)C[C@]1(C)C2=CC[C@]2([H])[C@@]3(C)CC[C@H](O[C@@H]4O[C@@H]([C@@H](O)[C@H](O)[C@H]4O[C@@H]4O[C@H](CO)[C@H](O)[C@H](O)[C@H]4O)C(O)=O)[C@@](C)(C=O)[C@]3([H])CC[C@@]12C)C(=O)O[C@@H]1O[C@H](C)[C@H](OC(=O)CC(O)CC(OC(=O)CC(O)CC(O[C@@H]2O[C@@H](CO)[C@H](O)[C@H]2O)C(C)CC)C(C)CC)[C@H](O)[C@H]1O[C@@H]1O[C@@H](C)[C@H](O[C@@H]2OC[C@@H](O)[C@H](O)[C@H]2O)[C@@H](O[C@@H]2O[C@H](C…	9382480	https://www.reaxys.com/reaxys/secured/hopinto.do?context=S&query=IDE.XRN%3D9382480&database=RX&origin=ReaxysOutput&ln=	(23 of 80)			C88H142O43	C88H142O43	1888.07	heterocyclic		NFMQEHBDCHHSAH-BTAJPSPCSA-N				Identification(6); Spectra(3)		1
	[H][C@@]12CC(C)(C)CC[C@@]1([C@H](O)C[C@]1(C)C2=CC[C@]2([H])[C@@]3(C)CC[C@H](O[C@@H]4O[C@@H]([C@@H](O)[C@H](O)[C@H]4O[C@@H]4O[C@H](CO)[C@H](O)[C@H](O)[C@H]4O)C(O)=O)[C@@](C)(C=O)[C@]3([H])CC[C@@]12C)C(=O)O[C@@H]1O[C@H](C)[C@H](O)[C@H](OC(=O)CC(O)CC(OC(=O)CC(O)CC(O[C@@H]2O[C@@H](CO)[C@H](O)[C@H]2O)C(C)CC)C(C)CC)[C@H]1O[C@@H]1O[C@@H](C)[C@H](O[C@@H]2OC[C@@H](O)[C@H](O)[C@H]2O)[C@@H](O[C@@H]2O[C@H](C…	9382485	https://www.reaxys.com/reaxys/secured/hopinto.do?context=S&query=IDE.XRN%3D9382485&database=RX&origin=ReaxysOutput&ln=	(24 of 80)			C88H142O43	C88H142O43	1888.07	heterocyclic		NPVKKTVSOJIMLP-SVGJLCRLSA-N				Identification(6); Spectra(3)		1
	[H][C@@]12CC(C)(C)CC[C@@]1([C@H](O)C[C@]1(C)C2=CC[C@]2([H])[C@@]3(C)CC[C@H](O[C@@H]4O[C@@H]([C@@H](O)[C@H](O[C@@H]5OC[C@@H](O)[C@H](O)[C@H]5O)[C@H]4O[C@@H]4O[C@H](CO)[C@H](O)[C@H](O)[C@H]4O)C(O)=O)[C@@](C)(C=O)[C@]3([H])CC[C@@]12C)C(=O)O[C@@H]1O[C@H](C)[C@H](O)[C@H](OC(=O)CC(O)CC(OC(=O)CC(O)CC(O[C@@H]2O[C@@H](CO)[C@H](O)[C@H]2O)C(C)CC)C(C)CC)[C@H]1O[C@@H]1O[C@@H](C)[C@H](O[C@@H]2OC[C@@H](O)[C@H](…	9382555	https://www.reaxys.com/reaxys/secured/hopinto.do?context=S&query=IDE.XRN%3D9382555&database=RX&origin=ReaxysOutput&ln=	(25 of 80)			C92H148O46	C92H148O46	1990.16	heterocyclic		FLYPEKBAWQOZIP-LUCGQDGDSA-N				Identification(6); Spectra(3)		1
	[H][C@@]12CC(C)(C)CC[C@@]1([C@H](O)C[C@]1(C)C2=CC[C@]2([H])[C@@]3(C)CC[C@H](O[C@@H]4O[C@@H]([C@@H](O)[C@H](O[C@@H]5O[C@@H](C)[C@H](O)[C@@H](O)[C@H]5O)[C@H]4O[C@@H]4O[C@H](CO)[C@H](O)[C@H](O)[C@H]4O)C(O)=O)[C@@](C)(C=O)[C@]3([H])CC[C@@]12C)C(=O)O[C@@H]1O[C@H](C)[C@H](O)[C@H](OC(=O)CC(O)CC(OC(=O)CC(O)CC(O[C@@H]2O[C@@H](CO)[C@H](O)[C@H]2O)C(C)CC)C(C)CC)[C@H]1O[C@@H]1O[C@@H](C)[C@H](O[C@@H]2OC[C@@H](…	9382558	https://www.reaxys.com/reaxys/secured/hopinto.do?context=S&query=IDE.XRN%3D9382558&database=RX&origin=ReaxysOutput&ln=	(26 of 80)			C93H150O46	C93H150O46	2004.19	heterocyclic		MNFUINCUOUSLFJ-CQZLKAQWSA-N				Identification(6); Spectra(3)		1
	[H][C@@]12CC(C)(C)CC[C@@]1([C@H](O)C[C@]1(C)C2=CC[C@]2([H])[C@@]3(C)CC[C@H](O[C@@H]4O[C@@H]([C@@H](O)[C@H](O[C@@H]5OC[C@@H](O)[C@H](O)[C@H]5O)[C@H]4O[C@@H]4O[C@H](CO)[C@H](O)[C@H](O)[C@H]4O)C(O)=O)[C@@](C)(C=O)[C@]3([H])CC[C@@]12C)C(=O)O[C@@H]1O[C@H](C)[C@H](O)[C@H](OC(=O)CC(O)CC(OC(=O)CC(O)CC(O[C@@H]2O[C@@H](CO)[C@H](O)[C@H]2O)C(C)CC)C(C)CC)[C@H]1O[C@@H]1O[C@@H](C)[C@H](O[C@@H]2OC[C@@H](O)[C@H](…	9382562	https://www.reaxys.com/reaxys/secured/hopinto.do?context=S&query=IDE.XRN%3D9382562&database=RX&origin=ReaxysOutput&ln=	(27 of 80)			C93H150O47	C93H150O47	2020.19	heterocyclic		XRWQSYOIYKDFDG-BZNYOCHZSA-N				Identification(6); Spectra(3)		1
	[H][C@@]12CC(C)(C)CC[C@@]1([C@H](O)C[C@]1(C)C2=CC[C@]2([H])[C@@]3(C)CC[C@H](O[C@@H]4O[C@@H]([C@@H](O)[C@H](O[C@@H]5OC[C@@H](O)[C@H](O)[C@H]5O)[C@H]4O[C@@H]4O[C@H](CO)[C@H](O)[C@H](O)[C@H]4O)C(O)=O)[C@@](C)(C=O)[C@]3([H])CC[C@@]12C)C(=O)O[C@@H]1O[C@H](C)[C@H](OC(=O)CC(O)CC(OC(=O)CC(O)CC(O[C@@H]2O[C@@H](CO)[C@H](O)[C@H]2O)C(C)CC)C(C)CC)[C@H](O)[C@H]1O[C@@H]1O[C@@H](C)[C@H](O[C@@H]2OC[C@@H](O)[C@H](…	9382566	https://www.reaxys.com/reaxys/secured/hopinto.do?context=S&query=IDE.XRN%3D9382566&database=RX&origin=ReaxysOutput&ln=	(28 of 80)			C93H150O47	C93H150O47	2020.19	heterocyclic		VHWBCTPATPAFAX-VFXMXEDYSA-N				Identification(6); Spectra(3)		1
	[H][C@@]12CC(C)(C)CC[C@@]1([C@H](O)C[C@]1(C)C2=CC[C@]2([H])[C@@]3(C)CC[C@H](O[C@@H]4O[C@@H]([C@@H](O)[C@H](O)[C@H]4O[C@@H]4O[C@H](CO)[C@H](O)[C@H](O)[C@H]4O)C(O)=O)[C@@](C)(C=O)[C@]3([H])CC[C@@]12C)C(=O)O[C@@H]1O[C@H](C)[C@H](OC(=O)CC(O)CC(OC(=O)CC(O)CC(O[C@@H]2O[C@@H](CO)[C@H](O)[C@H]2O)C(C)CC)C(C)CC)[C@H](O)[C@H]1O[C@@H]1O[C@@H](C)[C@H](O[C@@H]2OC[C@@H](O)[C@H](O[C@@H]3OC[C@](O)(CO)[C@H]3O)[C@H…	9382568	https://www.reaxys.com/reaxys/secured/hopinto.do?context=S&query=IDE.XRN%3D9382568&database=RX&origin=ReaxysOutput&ln=	(29 of 80)			C93H150O47	C93H150O47	2020.19	heterocyclic		DYRCMTMVNHBWGS-VPKMENJSSA-N				Identification(6); Spectra(3)		1
	[H][C@@]12CC(C)(C)CC[C@@]1([C@H](O)C[C@]1(C)C2=CC[C@]2([H])[C@@]3(C)CC[C@H](O[C@@H]4O[C@@H]([C@@H](O)[C@H](O[C@@H]5O[C@@H](C)[C@H](O)[C@@H](O)[C@H]5O)[C@H]4O[C@@H]4O[C@H](CO)[C@H](O)[C@H](O)[C@H]4O)C(O)=O)[C@@](C)(C=O)[C@]3([H])CC[C@@]12C)C(=O)O[C@@H]1O[C@H](C)[C@H](O)[C@H](OC(=O)CC(O)CC(OC(=O)CC(O)CC(O[C@@H]2O[C@@H](CO)[C@H](O)[C@H]2O)C(C)CC)C(C)CC)[C@H]1O[C@@H]1O[C@@H](C)[C@H](O[C@@H]2OC[C@@H](…	9382569	https://www.reaxys.com/reaxys/secured/hopinto.do?context=S&query=IDE.XRN%3D9382569&database=RX&origin=ReaxysOutput&ln=	(30 of 80)			C94H152O47	C94H152O47	2034.21	heterocyclic		OAQYXBPPEVBYOJ-WUOAYPQBSA-N				Identification(6); Spectra(3)		1
	[H][C@@]12CC(C)(C)CC[C@@]1([C@H](O)C[C@]1(C)C2=CC[C@]2([H])[C@@]3(C)CC[C@H](O[C@@H]4O[C@@H]([C@@H](O)[C@H](O[C@@H]5O[C@@H](C)[C@H](O)[C@@H](O)[C@H]5O)[C@H]4O[C@@H]4O[C@H](CO)[C@H](O)[C@H](O)[C@H]4O)C(O)=O)[C@@](C)(C=O)[C@]3([H])CC[C@@]12C)C(=O)O[C@@H]1O[C@H](C)[C@H](OC(=O)CC(O)CC(OC(=O)CC(O)CC(O[C@@H]2O[C@@H](CO)[C@H](O)[C@H]2O)C(C)CC)C(C)CC)[C@H](O)[C@H]1O[C@@H]1O[C@@H](C)[C@H](O[C@@H]2OC[C@@H](…	9382571	https://www.reaxys.com/reaxys/secured/hopinto.do?context=S&query=IDE.XRN%3D9382571&database=RX&origin=ReaxysOutput&ln=	(31 of 80)			C94H152O47	C94H152O47	2034.21	heterocyclic		MBDLUULJCDDOFI-YFLVVCIRSA-N				Identification(6); Spectra(3)		1
	[H][C@@]12CC(C)(C)CC[C@@]1([C@H](O)C[C@]1(C)C2=CC[C@]2([H])[C@@]3(C)CC[C@H](O[C@@H]4O[C@@H]([C@@H](O)[C@H](O[C@@H]5OC[C@@H](O)[C@H](O)[C@H]5O)[C@H]4O[C@@H]4O[C@H](CO)[C@H](O)[C@H](O)[C@H]4O)C(O)=O)[C@@](C)(C=O)[C@]3([H])CC[C@@]12C)C(=O)O[C@@H]1O[C@H](C)[C@H](OC(=O)CC(O)CC(OC(=O)CC(O)CC(O[C@@H]2O[C@@H](CO)[C@H](O)[C@H]2O)C(C)CC)C(C)CC)[C@H](O)[C@H]1O[C@@H]1O[C@@H](C)[C@H](O[C@@H]2OC[C@@H](O)[C@H](…	9382623	https://www.reaxys.com/reaxys/secured/hopinto.do?context=S&query=IDE.XRN%3D9382623&database=RX&origin=ReaxysOutput&ln=	(32 of 80)			C98H158O51	C98H158O51	2152.3	heterocyclic		XXTAZMMKEHNCRW-AGAWBJCGSA-N				Identification(7); Spectra(3)		1
	[H][C@@]12CC(C)(C)CC[C@@]1([C@H](O)C[C@]1(C)C2=CC[C@]2([H])[C@@]3(C)CC[C@H](O[C@@H]4O[C@@H]([C@@H](O)[C@H](O[C@@H]5O[C@@H](C)[C@H](O)[C@@H](O)[C@H]5O)[C@H]4O[C@@H]4O[C@H](CO)[C@H](O)[C@H](O)[C@H]4O)C(O)=O)[C@@](C)(C=O)[C@]3([H])CC[C@@]12C)C(=O)O[C@@H]1O[C@H](C)[C@H](OC(=O)CC(O)CC(OC(=O)CC(O)CC(O[C@@H]2O[C@@H](CO)[C@H](O)[C@H]2O)C(C)CC)C(C)CC)[C@H](O)[C@H]1O[C@@H]1O[C@@H](C)[C@H](O[C@@H]2OC[C@@H](…	9382627	https://www.reaxys.com/reaxys/secured/hopinto.do?context=S&query=IDE.XRN%3D9382627&database=RX&origin=ReaxysOutput&ln=	(33 of 80)			C99H160O51	C99H160O51	2166.33	heterocyclic		MPKYRLXSMWZGMY-CVDFWPPDSA-N				Identification(6); Spectra(3)		1
	[H][C@@]12CC(C)(C)CC[C@@]1([C@H](O)C[C@]1(C)C2=CC[C@]2([H])[C@@]3(C)CC[C@H](O[C@@H]4O[C@@H]([C@@H](O)[C@H](O[C@@H]5OC[C@@H](O)[C@H](O)[C@H]5O)[C@H]4O[C@@H]4O[C@H](CO)[C@H](O)[C@H](O)[C@H]4O)C(O)=O)[C@@](C)(C=O)[C@]3([H])CC[C@@]12C)C(=O)O[C@@H]1O[C@H](C)[C@H](O)[C@H](OC(=O)CC(O)CC(OC(=O)CC(O)CC(O[C@@H]2O[C@@H](CO)[C@H](O)[C@H]2O)C(C)CC)C(C)CC)[C@H]1O[C@@H]1O[C@@H](C)[C@H](O[C@@H]2OC[C@@H](O)[C@H](…	9382632	https://www.reaxys.com/reaxys/secured/hopinto.do?context=S&query=IDE.XRN%3D9382632&database=RX&origin=ReaxysOutput&ln=	(34 of 80)			C98H158O51	C98H158O51	2152.3	heterocyclic		JQKAKAILZMOMBO-UXIJMQOVSA-N				Identification(6); Spectra(3)		1
	[H][C@@]12CC(C)(C)CC[C@@]1([C@H](O)C[C@]1(C)C2=CC[C@]2([H])[C@@]3(C)CC[C@H](O[C@@H]4O[C@@H]([C@@H](O)[C@H](O[C@@H]5O[C@@H](C)[C@H](O)[C@@H](O)[C@H]5O)[C@H]4O[C@@H]4O[C@H](CO)[C@H](O)[C@H](O)[C@H]4O)C(O)=O)[C@@](C)(C=O)[C@]3([H])CC[C@@]12C)C(=O)O[C@@H]1O[C@H](C)[C@H](OC(=O)CC(O)CC(OC(=O)CC(O)CC(O[C@@H]2O[C@@H](CO)[C@H](O)[C@H]2O)C(C)CC)C(C)CC)[C@H](O)[C@H]1O[C@@H]1O[C@@H](C)[C@H](O[C@@H]2OC[C@@H](…	9382637	https://www.reaxys.com/reaxys/secured/hopinto.do?context=S&query=IDE.XRN%3D9382637&database=RX&origin=ReaxysOutput&ln=	(35 of 80)			C99H160O51	C99H160O51	2166.33	heterocyclic		MWZYPLKAQQZARZ-NRRWDXMISA-N				Identification(6); Spectra(3)		1
	[H][C@@]12CC(C)(C)CC[C@@]1([C@H](O)C[C@]1(C)C2=CC[C@]2([H])[C@@]3(C)CC[C@H](O[C@@H]4O[C@@H]([C@@H](O)[C@H](O[C@@H]5O[C@@H](C)[C@H](O)[C@@H](O)[C@H]5O)[C@H]4O[C@@H]4O[C@H](CO)[C@H](O)[C@H](O)[C@H]4O)C(O)=O)[C@@](C)(C=O)[C@]3([H])CC[C@@]12C)C(=O)O[C@@H]1O[C@H](C)[C@H](O)[C@H](OC(=O)CC(O)CC(OC(=O)CC(O)CC(O[C@@H]2O[C@@H](CO)[C@H](O)[C@H]2O)C(C)CC)C(C)CC)[C@H]1O[C@@H]1O[C@@H](C)[C@H](O[C@@H]2OC[C@@H](…	9382639	https://www.reaxys.com/reaxys/secured/hopinto.do?context=S&query=IDE.XRN%3D9382639&database=RX&origin=ReaxysOutput&ln=	(36 of 80)			C99H160O51	C99H160O51	2166.33	heterocyclic		AGCCAJQJGHGGHD-DTTLXRMOSA-N				Identification(6); Spectra(3)		1
	[H][C@@]12CC(C)(C)CC[C@@]1([C@H](O)C[C@]1(C)C2=CC[C@]2([H])[C@@]3(C)CC[C@H](O[C@@H]4O[C@@H]([C@@H](O)[C@H](O[C@@H]5O[C@@H](C)[C@H](O)[C@@H](O)[C@H]5O)[C@H]4O[C@@H]4O[C@H](CO)[C@H](O)[C@H](O)[C@H]4O)C(O)=O)[C@@](C)(C=O)[C@]3([H])CC[C@@]12C)C(=O)O[C@@H]1O[C@H](C)[C@H](O)[C@H](OC(=O)CC(O)CC(OC(=O)CC(O)CC(O[C@@H]2O[C@@H](CO)[C@H](O)[C@H]2O)C(C)CC)C(C)CC)[C@H]1O[C@@H]1O[C@@H](C)[C@H](O[C@@H]2OC[C@@H](…	10762304	https://www.reaxys.com/reaxys/secured/hopinto.do?context=S&query=IDE.XRN%3D10762304&database=RX&origin=ReaxysOutput&ln=	(37 of 80)			C93H150O46	C93H150O46	2004.19	heterocyclic		SUKBVWDPQDJGIF-NERFSVTFSA-N				Identification(6); Spectra(2)		1
	[H][C@@]12CC(C)(C)CC[C@@]1([C@H](O)C[C@]1(C)C2=CC[C@]2([H])[C@@]3(C)CC[C@H](O[C@@H]4O[C@@H]([C@@H](O)[C@H](O)[C@H]4O[C@@H]4O[C@H](CO)[C@H](O)[C@H](O)[C@H]4O)C(O)=O)[C@@](C)(C=O)[C@]3([H])CC[C@@]12C)C(=O)O[C@@H]1O[C@H](C)[C@H](O)[C@H](OC(=O)CC(O)CC(OC(=O)CC(O)CC(O[C@@H]2O[C@@H](CO)[C@H](O)[C@H]2O)C(C)CC)C(C)CC)[C@H]1O[C@@H]1O[C@@H](C)[C@H](O[C@@H]2OC[C@@H](O)[C@H](O[C@@H]3OC[C@](O)(CO)[C@H]3O)[C@H…	10762336	https://www.reaxys.com/reaxys/secured/hopinto.do?context=S&query=IDE.XRN%3D10762336&database=RX&origin=ReaxysOutput&ln=	(38 of 80)			C93H150O47	C93H150O47	2020.19	heterocyclic		KNOIWTQKRAYTGJ-LCABEKJESA-N				Identification(6); Spectra(2)		1
	[H][C@@]12CC(C)(C)CC[C@@]1([C@H](O)C[C@]1(C)C2=CC[C@]2([H])[C@@]3(C)CC[C@H](O[C@@H]4O[C@@H]([C@@H](O)[C@H](O[C@@H]5O[C@@H](C)[C@H](O)[C@@H](O)[C@H]5O)[C@H]4O[C@@H]4O[C@H](CO)[C@H](O)[C@H](O)[C@H]4O)C(O)=O)[C@@](C)(C=O)[C@]3([H])CC[C@@]12C)C(=O)O[C@@H]1O[C@H](C)[C@H](O)[C@H](OC(=O)CC(O)CC(OC(=O)CC(O)CC(O[C@@H]2O[C@@H](CO)[C@H](O)[C@H]2O)C(C)CC)C(C)CC)[C@H]1O[C@@H]1O[C@@H](C)[C@H](O[C@@H]2OC[C@@H](…	10762433	https://www.reaxys.com/reaxys/secured/hopinto.do?context=S&query=IDE.XRN%3D10762433&database=RX&origin=ReaxysOutput&ln=	(39 of 80)			C99H160O51	C99H160O51	2166.33	heterocyclic		CISGPFMLHVVIMX-FIEZHLTNSA-N				Identification(6); Spectra(2)		1
	[H][C@@]12CC(C)(C)CC[C@@]1([C@H](O)C[C@]1(C)C2=CC[C@]2([H])[C@@]3(C)CC[C@H](O[C@@H]4O[C@@H]([C@@H](O)[C@H](O[C@@H]5OC[C@@H](O)[C@H](O)[C@H]5O)[C@H]4O[C@@H]4O[C@H](CO)[C@H](O)[C@H](O)[C@H]4O)C(O)=O)[C@@](C)(C=O)[C@]3([H])CC[C@@]12C)C(=O)O[C@@H]1O[C@H](C)[C@H](OC(=O)CC(O)CC(OC(=O)CC(O)CC(O[C@@H]2O[C@@H](CO)[C@H](O)[C@H]2O)C(C)CC)C(C)CC)[C@H](O)[C@H]1O[C@@H]1O[C@@H](C)[C@H](O[C@@H]2OC[C@@H](O)[C@H](…	10762438	https://www.reaxys.com/reaxys/secured/hopinto.do?context=S&query=IDE.XRN%3D10762438&database=RX&origin=ReaxysOutput&ln=	(40 of 80)			C98H158O51	C98H158O51	2152.3	heterocyclic		QSLOMCJHFMYZKQ-FGVVWOQCSA-N				Identification(6); Spectra(2)		1
	[H][C@@]12CC(C)(C)C[C@H](C1[C@H](O)C[C@]1(C)C2=CC[C@]2([H])[C@@]3(C)CC[C@H](O[C@@H]4O[C@@H]([C@@H](O)[C@H](O[C@@H]5OC[C@@H](O)[C@H](O)[C@H]5O)[C@H]4O[C@H]4C[C@H](O)[C@@H](O)[C@@H](CO)O4)C(O)=O)[C@@](C)(C=O)[C@]3([H])CC[C@@]12C)C(=O)O[C@@H]1O[C@H](C)[C@H](OC(=O)CC(O)CC(OC(=O)CC(O)CC(O[C@@H]2O[C@@H](CO)[C@H](O)[C@H]2O)C(C)CC)C(C)CC)[C@H](O)[C@H]1O[C@@H]1O[C@@H](C)[C@H](O[C@@H]2OC[C@@H](O)[C@H](O[C@…	11329207	https://www.reaxys.com/reaxys/secured/hopinto.do?context=S&query=IDE.XRN%3D11329207&database=RX&origin=ReaxysOutput&ln=	(41 of 80)		QS-21	C92H148O45	C92H148O45	1974.16			HYQUZYBCBQZKCK-RDMBKBRUSA-N				Identification(5)		1
No Structure		11383574	https://www.reaxys.com/reaxys/secured/hopinto.do?context=S&query=IDE.XRN%3D11383574&database=RX&origin=ReaxysOutput&ln=	(42 of 80)						mixture (composition partially given)			QS-21; cholesterin					1
No Structure		11393514	https://www.reaxys.com/reaxys/secured/hopinto.do?context=S&query=IDE.XRN%3D11393514&database=RX&origin=ReaxysOutput&ln=	(43 of 80)						mixture (composition completely given)			QS-21A	2.17 mg; 100 μg		Bioactivity(3)		1
	[H][C@@]12CC(C)(C)C[C@H](C1[C@H](O)C[C@]1(C)C2=CC[C@]2([H])[C@@]3(C)CC[C@H](O[C@@H]4O[C@@H]([C@@H](O)[C@H](OC5OC[C@@H](O)[C@H](O)[C@H]5O)[C@H]4O[C@@H]4O[C@H](CO)[C@H](O)[C@H](O)[C@H]4O)C(O)=O)[C@@](C)(C=O)[C@]3([H])CC[C@@]12C)C(=O)O[C@@H]1O[C@H](C)[C@H](OC(=O)CC(O)CC(OC(=O)CC(O)CC(O[C@@H]2O[C@@H](CO)[C@H](O)[C@H]2O)C(C)CC)C(C)CC)[C@H](O)[C@H]1OC1O[C@@H](C)[C@H](O[C@@H]2OC[C@@H](O)[C@H](O[C@@H]3OC…	12790908	https://www.reaxys.com/reaxys/secured/hopinto.do?context=S&query=IDE.XRN%3D12790908&database=RX&origin=ReaxysOutput&ln=	(44 of 80)		QS-21	C92H148O46	C92H148O46	1990.16			HUYXLDMCAMTFRM-ZBMFQZAASA-N				Identification(5)		1
No Structure		12872804	https://www.reaxys.com/reaxys/secured/hopinto.do?context=S&query=IDE.XRN%3D12872804&database=RX&origin=ReaxysOutput&ln=	(45 of 80)						mixture (composition completely given)			3-O-deacylated monophosphoryl lipid A; QS-21A	50 μg; 50 μg		Bioactivity(7)		1
No Structure		12872805	https://www.reaxys.com/reaxys/secured/hopinto.do?context=S&query=IDE.XRN%3D12872805&database=RX&origin=ReaxysOutput&ln=	(46 of 80)						mixture (composition partially given)			3-O-deacylated monophosphoryl lipid A; QS-21A; cholesterol	50 μg; 50 μg		Bioactivity(7)		1
No Structure		12873153	https://www.reaxys.com/reaxys/secured/hopinto.do?context=S&query=IDE.XRN%3D12873153&database=RX&origin=ReaxysOutput&ln=	(47 of 80)						mixture (composition partially given)			cowpea mosaic virus - AGY2; QS-21			Bioactivity(2)		1
No Structure		12873154	https://www.reaxys.com/reaxys/secured/hopinto.do?context=S&query=IDE.XRN%3D12873154&database=RX&origin=ReaxysOutput&ln=	(48 of 80)						mixture (composition partially given)			cowpea mosaic virus - EGFR1; QS-21			Bioactivity(4)		1
No Structure		12873155	https://www.reaxys.com/reaxys/secured/hopinto.do?context=S&query=IDE.XRN%3D12873155&database=RX&origin=ReaxysOutput&ln=	(49 of 80)						mixture (composition partially given)			cowpea mosaic virus - HCG1; QS-21			Bioactivity(5)		1
No Structure		12873156	https://www.reaxys.com/reaxys/secured/hopinto.do?context=S&query=IDE.XRN%3D12873156&database=RX&origin=ReaxysOutput&ln=	(50 of 80)						mixture (composition partially given)			cowpea mosaic virus - HCG3; QS-21			Bioactivity(5)		1
No Structure		12873157	https://www.reaxys.com/reaxys/secured/hopinto.do?context=S&query=IDE.XRN%3D12873157&database=RX&origin=ReaxysOutput&ln=	(51 of 80)						mixture (composition partially given)			cowpea mosaic virus - MAST1; QS-21			Bioactivity(12)		1
No Structure		12873158	https://www.reaxys.com/reaxys/secured/hopinto.do?context=S&query=IDE.XRN%3D12873158&database=RX&origin=ReaxysOutput&ln=	(52 of 80)						mixture (composition partially given)			cowpea mosaic virus - PAE5; QS-21			Bioactivity(5)		1
No Structure		12873159	https://www.reaxys.com/reaxys/secured/hopinto.do?context=S&query=IDE.XRN%3D12873159&database=RX&origin=ReaxysOutput&ln=	(53 of 80)						mixture (composition partially given)			cowpea mosaic virus - PARVO9; QS-21			Bioactivity(5)		1
	[H][C@]12CC[C@]3(C)[C@]([H])(CC=C4C5CC(C)(C)CC[C@@]5([C@H](O)C[C@@]34C)C(=O)O[C@@H]3O[C@H](C)[C@H](OC(=O)CC(O)CC(OC(=O)CC(O)CC(O[C@H]4OC[C@H](O)[C@H](O)[C@H]4O)C(C)CC)C(C)CC)[C@H](O[C@@H]4O[C@@H](C)[C@H](O[C@@H]5OC[C@@H](O)[C@H](O[C@@H]6OC[C@@H](O)[C@H](O)[C@H]6O)[C@H]5O)[C@@H](O)[C@H]4O)[C@H]3O)[C@@]1(C)CCC(O[C@@H]1O[C@@H]([C@@H](O)[C@H](O[C@@H]3OC[C@@H](O)[C@H](O)[C@H]3O)[C@H]1O[C@@H]1O[C@H](CO…	13085753	https://www.reaxys.com/reaxys/secured/hopinto.do?context=S&query=IDE.XRN%3D13085753&database=RX&origin=ReaxysOutput&ln=	(54 of 80)		QS-21-V2	C92H148O46	C92H148O46	1990.16			XFEMOBCAPRWOAR-YJQWVDDRSA-N				Identification(5)		1
	[H][C@]12CC[C@]3(C)[C@]([H])(CC=C4C5CC(C)(C)CC[C@@]5([C@H](O)C[C@@]34C)C(=O)O[C@@H]3O[C@H](C)[C@H](OC(=O)CC(O)CC(OC(=O)CC(O)CC(O[C@H]4OC[C@H](O)[C@H](O)[C@H]4O)C(C)CC)C(C)CC)[C@H](O[C@@H]4O[C@@H](C)[C@H](O[C@@H]5OC[C@@H](O)[C@H](O[C@@H]6OC[C@](O)(CO)[C@H]6O)[C@H]5O)[C@@H](O)[C@H]4O)[C@H]3O)[C@@]1(C)CCC(O[C@@H]1O[C@@H]([C@@H](O)[C@H](O[C@@H]3OC[C@@H](O)[C@H](O)[C@H]3O)[C@H]1O[C@@H]1O[C@H](CO)[C@H]…	13085754	https://www.reaxys.com/reaxys/secured/hopinto.do?context=S&query=IDE.XRN%3D13085754&database=RX&origin=ReaxysOutput&ln=	(55 of 80)		QS-21-V1	C92H148O46	C92H148O46	1990.16			BUKSTWNCYCTFHF-ZSOSSPBPSA-N				Identification(5)		1
No Structure		13130973	https://www.reaxys.com/reaxys/secured/hopinto.do?context=S&query=IDE.XRN%3D13130973&database=RX&origin=ReaxysOutput&ln=	(56 of 80)		QS-21				mixture (composition partially given)			QS-21-V1; QS-21-V2			Bioactivity(3)		1
	[H][C@@]12CC(C)(C)CC[C@@]1([C@H](O)C[C@]1(C)C2=CC[C@]2([H])[C@@]3(C)CC[C@H](O[C@@H]4O[C@@H]([C@@H](O)[C@H](O[C@@H]5OC[C@@H](O)[C@H](O)[C@H]5O)[C@H]4O[C@@H]4O[C@H](CO)[C@H](O)[C@H](O)[C@H]4O)C(O)=O)[C@@](C)(C=O)[C@]3([H])CC[C@@]12C)C(=O)O[C@H]1O[C@H](C)[C@H](OC(=O)C[C@@H](O)C[C@H](OC(=O)C[C@@H](O)C[C@H](O[C@@H]2O[C@@H](CO)[C@H](O)[C@H]2O)[C@@H](C)CC)[C@@H](C)CC)[C@H](O)[C@H]1O[C@@H]1O[C@@H](C)[C@H…	18844897	https://www.reaxys.com/reaxys/secured/hopinto.do?context=S&query=IDE.XRN%3D18844897&database=RX&origin=ReaxysOutput&ln=	(57 of 80)		QS-21-Api	C92H148O46	C92H148O46	1990.16			DRHZYJAUECRAJM-QCUYUXIHSA-N				Identification(5); Physical Data(2); Spectra(2)		1
No Structure		18844898	https://www.reaxys.com/reaxys/secured/hopinto.do?context=S&query=IDE.XRN%3D18844898&database=RX&origin=ReaxysOutput&ln=	(58 of 80)		QS-21				mixture (composition completely given)			QS-21-xylose; QS-21-Api	35 percent; 65 percent		Bioactivity(3)		1
	[H][C@@]1(O[C@H]2[C@H](O)CO[C@@]([H])(O[C@H]3[C@H](C)O[C@@H](O[C@]4([H])[C@@H](O)[C@@H](OC(=O)C[C@@H](O)C[C@H](OC(=O)C[C@@H](O)C[C@H](O[C@H]5O[C@H](CO)[C@@H](O)[C@@H]5O)[C@@H](C)CC)[C@@H](C)CC)[C@@H](C)O[C@H]4OC(=O)[C@]45CCC(C)(C)C[C@@]4([H])C4=CC[C@]6([H])[C@@]7(C)CC[C@H](O[C@]8([H])O[C@@H]([C@@H](O)[C@H](O[C@]9([H])OC[C@@H](O)[C@H](O)[C@H]9O)[C@H]8O[C@]8([H])O[C@H](CO)[C@H](O)[C@H](O)[C@H]8O)C(…	19610511	https://www.reaxys.com/reaxys/secured/hopinto.do?context=S&query=IDE.XRN%3D19610511&database=RX&origin=ReaxysOutput&ln=	(59 of 80)		QS-21-Xyl	C92H148O46	C92H148O46	1990.16			ZGCXBEZHDLUWPW-HKQVTGQASA-N				Identification(7); Physical Data(1); Spectra(1)		1
	[H][C@@]1(O[C@H]2[C@H](O)CO[C@@]([H])(O[C@H]3[C@H](C)O[C@@H](O[C@]4([H])[C@@H](O)[C@@H](OC(=O)C[C@@H](O)C[C@H](OC(=O)C[C@@H](O)C[C@H](O[C@H]5O[C@H](CO)[C@@H](O)[C@@H]5O)[C@@H](C)CC)[C@@H](C)CC)[C@@H](C)O[C@H]4OC(=O)[C@]45CCC(C)(C)C[C@@]4([H])C4=CC[C@]6([H])[C@@]7(C)CC[C@H](O[C@]8([H])O[C@@H]([C@@H](O)[C@H](O[C@]9([H])OC[C@@H](O)[C@H](O)[C@H]9O)[C@H]8O[C@]8([H])O[C@H](CO)[C@H](O)[C@H](O)[C@H]8O)C(…	19610512	https://www.reaxys.com/reaxys/secured/hopinto.do?context=S&query=IDE.XRN%3D19610512&database=RX&origin=ReaxysOutput&ln=	(60 of 80)		QS-21-Api	C92H148O46	C92H148O46	1990.16			DRHZYJAUECRAJM-HNUCWKAESA-N				Identification(7); Spectra(1)		1
	[H][C@@]12CC(C)(C)C[C@H](C1[C@H](O)C[C@]1(C)C2=CC[C@]2([H])[C@@]3(C)CC[C@H](O[C@@H]4O[C@@H]([C@@H](O)[C@H](O[C@@H]5OC[C@@H](O)[C@H](O)[C@H]5O)[C@H]4O[C@@H]4O[C@H](CO)[C@H](O)[C@H](O)[C@H]4O)C(O)=O)[C@@](C)(C=O)[C@]3([H])CC[C@@]12C)C(=O)O[C@@H]1O[C@H](C)[C@H](OC(=O)CC(O)CC(OC(=O)CC(O)CC(O[C@@H]2O[C@@H](CO)[C@H](O)[C@H]2O)C(C)CC)C(C)CC)[C@H](O)[C@H]1O[C@@H]1O[C@@H](C)[C@H](O[C@@H]2OC[C@@H](O)[C@H](…	22138631	https://www.reaxys.com/reaxys/secured/hopinto.do?context=S&query=IDE.XRN%3D22138631&database=RX&origin=ReaxysOutput&ln=	(61 of 80)		QS-21	C92H148O46	C92H148O46	1990.16			DWPSNMLOWVAJQS-JONMKFKESA-N				Identification(5); Bioactivity(2)		1
	[H][C@@]1(O[C@H]2[C@H](O)CO[C@@]([H])(O[C@H]3[C@H](C)O[C@@](O)(O[C@@H]4[C@@H](O)[C@@H](OC(=O)CC(O)CC(OC(=O)CC(O)CC(O[C@@H]5O[C@@H](CO)[C@H](O)[C@H]5O)C(C)CC)C(C)CC)[C@@H](C)O[C@H]4OC(=O)[C@]45CCC(C)(C)C[C@@]4([H])C4=CC[C@]6([H])[C@@]7(C)CC[C@H](O[C@]8([H])O[C@@H]([C@@H](O)[C@H](O[C@]9([H])OC[C@@H](O)[C@H](O)[C@H]9O)[C@H]8O[C@]8([H])O[C@H](CO)[C@H](O)[C@H](O)[C@H]8O)C(O)=O)[C@@](C)(C=O)[C@]7([H])C…	26724883	https://www.reaxys.com/reaxys/secured/hopinto.do?context=S&query=IDE.XRN%3D26724883&database=RX&origin=ReaxysOutput&ln=	(62 of 80)		QS-21	C92H148O47	C92H148O47	2006.16			BSNGCFAADCYPMW-IWFLZCTESA-N				Identification(5); Physical Data(1); Spectra(1)		1
	[H][C@@]1(CC[C@@]2([H])[C@]3([H])CC=C4C[C@H](CC[C@]4(C)[C@@]3([H])CC[C@]12C)OC(=O)[C@H]1OC(O[C@H]2CC[C@@]3(C)[C@@]([H])(CC[C@]4(C)[C@]3([H])CC=C3[C@]5([H])CC(C)(C)CC[C@@]5([C@H](O)C[C@@]43C)C(=O)OC3O[C@@H](C)[C@@H](OC(=O)C[C@@H](O)C[C@H](OC(=O)C[C@@H](O)C[C@H](OC4O[C@@H](CO)[C@H](O)[C@H]4O)[C@@H](C)CC)[C@@H](C)CC)[C@@H](O)[C@@H]3OC3O[C@@H](C)[C@H](OC4OC[C@@H](O)[C@H](OC5OC[C@](O)(CO)[C@@H]5O)[C@H…	27492857	https://www.reaxys.com/reaxys/secured/hopinto.do?context=S&query=IDE.XRN%3D27492857&database=RX&origin=ReaxysOutput&ln=	(63 of 80)			C119H192O46	C119H192O46	2358.81			OOKDOYVICJAHMX-NZHDTOBFSA-N				Identification(6); Bioactivity(1)		1
	[H][C@@]12CC(C)(C)CC[C@@]1([C@H](O)C[C@]1(C)C2=CC[C@]2([H])[C@@]3(C)CC[C@H](O[C@@H]4O[C@@H]([C@@H](O)[C@H](O[C@@H]5OC[C@@H](O)[C@H](O)[C@H]5O)[C@H]4O[C@@H]4O[C@H](CO)[C@H](O)[C@H](O)[C@H]4O)C(O)=O)[C@@](C)(C=O)[C@]3([H])CC[C@@]12C)C(=O)O[C@@H]1O[C@H](CO)[C@H](OC(=O)C[C@@H](O)C[C@H](OC(=O)C[C@@H](O)C[C@H](O[C@@H]2O[C@@H](CO)[C@H](O)[C@H]2O)[C@@H](C)CC)[C@@H](C)CC)[C@H](O)[C@H]1O[C@@H]1O[C@@H](C)[C…	27620333	https://www.reaxys.com/reaxys/secured/hopinto.do?context=S&query=IDE.XRN%3D27620333&database=RX&origin=ReaxysOutput&ln=	(64 of 80)			C92H148O47	C92H148O47	2006.16			YPWALYQZJSCTHI-QIQWKEFGSA-N				Identification(6)		1
	[H][C@@]12CC(C)(C)CC[C@@]1([C@H](O)C[C@]1(C)C2=CC[C@]2([H])[C@@]3(C)CC[C@H](O[C@@H]4O[C@@H]([C@@H](O)[C@H](O[C@@H]5OC[C@@H](O)[C@H](O)[C@H]5O)[C@H]4O[C@@H]4O[C@H](CO)[C@H](O)[C@H](O)[C@H]4O)C(O)=O)[C@@](C)(C=O)[C@]3([H])CC[C@@]12C)C(=O)O[C@@H]1O[C@H](CO)[C@H](OC(=O)C[C@@H](O)C[C@H](OC(=O)C[C@@H](O)C[C@H](O[C@@H]2O[C@@H](CO)[C@H](O)[C@H]2O)[C@@H](C)CC)[C@@H](C)CC)[C@H](O)[C@H]1O[C@@H]1O[C@@H](C)[C…	27620335	https://www.reaxys.com/reaxys/secured/hopinto.do?context=S&query=IDE.XRN%3D27620335&database=RX&origin=ReaxysOutput&ln=	(65 of 80)			C92H148O47	C92H148O47	2006.16			QBMFRERMLYTGJB-QXYREPPJSA-N				Identification(6)		1
No Structure		27620343	https://www.reaxys.com/reaxys/secured/hopinto.do?context=S&query=IDE.XRN%3D27620343&database=RX&origin=ReaxysOutput&ln=	(66 of 80)						mixture (composition partially given)			C92H148O47; C92H148O47			Bioactivity(1)		1
	[H][C@@]12CC(C)(C)CC[C@@]1([C@H](O)C[C@]1(C)C2=CC[C@]2([H])[C@@]3(C)CC[C@H](O[C@@H]4O[C@@H]([C@@H](O)[C@H](O[C@@H]5OC[C@@H](O)[C@H](O)[C@H]5O)[C@H]4O[C@@H]4O[C@H](CO)[C@H](O)[C@H](O)[C@H]4O)C(O)=O)[C@@](C)(C=O)[C@]3([H])CC[C@@]12C)C(=O)O[C@@H]1O[C@H](C)[C@H](OC(=O)C[C@@H](O)C[C@H](OC(=O)C[C@@H](O)C[C@H](O[C@@H]2O[C@@H](CO)[C@H](O)[C@H]2O)[C@@H](C)CC)[C@@H](C)CC)[C@H](O)[C@H]1O[C@@H]1O[C@@H](C)[C@…	33069513	https://www.reaxys.com/reaxys/secured/hopinto.do?context=S&query=IDE.XRN%3D33069513&database=RX&origin=ReaxysOutput&ln=	(67 of 80)			C98H158O51	C98H158O51	2152.3			QSLOMCJHFMYZKQ-QSNRWEBKSA-N				Identification(6); Physical Data(2); Spectra(1); Bioactivity(2)		1
	[H][C@@]12CC(C)(C)CC[C@@]1([C@H](O)C[C@]1(C)C2=CC[C@]2([H])[C@@]3(C)CC[C@H](O[C@@H]4O[C@@H]([C@@H](O)[C@H](O[C@@H]5OC[C@@H](O)[C@H](O)[C@H]5O)[C@H]4O[C@@H]4O[C@H](CO)[C@H](O)[C@H](O)[C@H]4O)C(O)=O)[C@@](C)(C=O)[C@]3([H])CC[C@@]12C)C(=O)O[C@@H]1O[C@H](C)[C@H](OC(=O)C[C@@H](O)C[C@H](OC(=O)C[C@@H](O)C[C@H](O[C@@H]2O[C@@H](CO)[C@H](O)[C@H]2O)[C@@H](C)CC)[C@@H](C)CC)[C@H](O)[C@H]1O[C@@H]1O[C@@H](C)[C@…	33069514	https://www.reaxys.com/reaxys/secured/hopinto.do?context=S&query=IDE.XRN%3D33069514&database=RX&origin=ReaxysOutput&ln=	(68 of 80)			C92H148O46	C92H148O46	1990.16			DRHZYJAUECRAJM-KDKDQQNRSA-N				Identification(6); Physical Data(2); Spectra(1); Bioactivity(2)		1
No Structure		33648632	https://www.reaxys.com/reaxys/secured/hopinto.do?context=S&query=IDE.XRN%3D33648632&database=RX&origin=ReaxysOutput&ln=	(69 of 80)						mixture (composition completely given)			QS-21Aapi; C92H148O46	Ca. 65 percent; Ca. 35 percent		Identification(1); Bioactivity(2)		1
No Structure		33695661	https://www.reaxys.com/reaxys/secured/hopinto.do?context=S&query=IDE.XRN%3D33695661&database=RX&origin=ReaxysOutput&ln=	(70 of 80)						mixture (composition partially given)			QS-21Aapi; C92H148O46			Identification(1); Bioactivity(2)		1
	[H][C@@]1(O[C@@H](C[C@H](O)CC(=O)O[C@@H](CC(O)CC(=O)O[C@H]2[C@@H](C)O[C@@H](OC(=O)[C@]34CCC(C)(C)C[C@@]3([H])C3=CC[C@]5([H])[C@@]6(C)CC[C@H](O[C@]7([H])O[C@@H]([C@@H](O)[C@H](O[C@]8([H])OC[C@@H](O)[C@H](O)[C@H]8O)[C@H]7O[C@]7([H])O[C@H](CO)[C@H](O)[C@H](O)[C@H]7O)C(O)=O)[C@@](C)(C=O)[C@]6([H])CC[C@@]5(C)[C@]3(C)C[C@H]4O)[C@H](O[C@@]3([H])O[C@@H](C)[C@H](O[C@]4([H])OC[C@@H](O)[C@H](O)[C@H]4O)[C@@H…	35219423	https://www.reaxys.com/reaxys/secured/hopinto.do?context=S&query=IDE.XRN%3D35219423&database=RX&origin=ReaxysOutput&ln=	(71 of 80)			C87H140O42	C87H140O42	1858.04			AALOTHMDMIECCP-MOWQWALYSA-N				Identification(7); Spectra(1)		1
	[H][C@@]1(O[C@@H](C[C@H](O)CC(=O)O[C@@H](CC(O)CC(=O)O[C@H]2[C@@H](C)O[C@@H](OC(=O)[C@]34CCC(C)(C)C[C@@]3([H])C3=CC[C@]5([H])[C@@]6(C)CC[C@H](O[C@]7([H])O[C@@H]([C@@H](O)[C@H](O[C@]8([H])OC[C@@H](O)[C@H](O)[C@H]8O)[C@H]7O[C@]7([H])O[C@H](CO)[C@H](O)[C@H](O)[C@H]7O)C(O)=O)[C@@](C)(C=O)[C@]6([H])CC[C@@]5(C)[C@]3(C)C[C@H]4O)[C@H](O[C@@]3([H])O[C@@H](C)[C@H](O[C@]4([H])OC[C@@H](O)[C@H](O[C@]5([H])OC[C…	35219424	https://www.reaxys.com/reaxys/secured/hopinto.do?context=S&query=IDE.XRN%3D35219424&database=RX&origin=ReaxysOutput&ln=	(72 of 80)			C92H148O46	C92H148O46	1990.16			ZGCXBEZHDLUWPW-KBHBTISCSA-N				Identification(7); Spectra(1)		1
	[H][C@@]1(O[C@@H](C[C@H](O)CC(=O)O[C@@H](CC(O)CC(=O)O[C@H]2[C@@H](O)[C@@H](C)O[C@@H](OC(=O)[C@]34CCC(C)(C)C[C@@]3([H])C3=CC[C@]5([H])[C@@]6(C)CC[C@H](O[C@]7([H])O[C@@H]([C@@H](O)[C@H](O[C@]8([H])OC[C@@H](O)[C@H](O)[C@H]8O)[C@H]7O[C@]7([H])O[C@H](CO)[C@H](O)[C@H](O)[C@H]7O)C(O)=O)[C@@](C)(C=O)[C@]6([H])CC[C@@]5(C)[C@]3(C)C[C@H]4O)[C@@H]2O[C@@]2([H])O[C@@H](C)[C@H](O[C@]3([H])OC[C@@H](O)[C@H](O)[C@…	35219425	https://www.reaxys.com/reaxys/secured/hopinto.do?context=S&query=IDE.XRN%3D35219425&database=RX&origin=ReaxysOutput&ln=	(73 of 80)			C87H140O42	C87H140O42	1858.04			JHVLYYZLCPNIGR-HCOXYGGFSA-N				Identification(7)		1
	[H][C@@]1(O[C@@H](C[C@H](O)CC(=O)O[C@@H](CC(O)CC(=O)O[C@H]2[C@@H](O)[C@@H](C)O[C@@H](OC(=O)[C@]34CCC(C)(C)C[C@@]3([H])C3=CC[C@]5([H])[C@@]6(C)CC[C@H](O[C@]7([H])O[C@@H]([C@@H](O)[C@H](O[C@]8([H])OC[C@@H](O)[C@H](O)[C@H]8O)[C@H]7O[C@]7([H])O[C@H](CO)[C@H](O)[C@H](O)[C@H]7O)C(O)=O)[C@@](C)(C=O)[C@]6([H])CC[C@@]5(C)[C@]3(C)C[C@H]4O)[C@@H]2O[C@@]2([H])O[C@@H](C)[C@H](O[C@]3([H])OC[C@@H](O)[C@H](O[C@]…	35219426	https://www.reaxys.com/reaxys/secured/hopinto.do?context=S&query=IDE.XRN%3D35219426&database=RX&origin=ReaxysOutput&ln=	(74 of 80)			C92H148O46	C92H148O46	1990.16			FLYPEKBAWQOZIP-AFMKWKJASA-N				Identification(7)		1
	[H][C@@]1(O[C@@H](C[C@H](O)CC(=O)O[C@@H](CC(O)CC(=O)O[C@H]2[C@@H](C)O[C@@H](OC(=O)[C@]34CCC(C)(C)C[C@@]3([H])C3=CC[C@]5([H])[C@@]6(C)CC[C@H](O[C@]7([H])O[C@@H]([C@@H](O)[C@H](O[C@]8([H])OC[C@@H](O)[C@H](O)[C@H]8O)[C@H]7O[C@]7([H])O[C@H](CO)[C@H](O)[C@H](O)[C@H]7O)C(O)=O)[C@@](C)(C=O)[C@]6([H])CC[C@@]5(C)[C@]3(C)C[C@H]4O)[C@H](O[C@@]3([H])O[C@@H](C)[C@H](O[C@]4([H])OC[C@@H](O)[C@H](O[C@]5([H])OC[C…	35219427	https://www.reaxys.com/reaxys/secured/hopinto.do?context=S&query=IDE.XRN%3D35219427&database=RX&origin=ReaxysOutput&ln=	(75 of 80)			C92H148O46	C92H148O46	1990.16			DRHZYJAUECRAJM-WUTBNXIDSA-N				Identification(7)		1
	[H][C@@]1(O[C@@H](C[C@H](O)CC(=O)O[C@@H](CC(O)CC(=O)O[C@H]2[C@@H](O)[C@@H](C)O[C@@H](OC(=O)[C@]34CCC(C)(C)C[C@@]3([H])C3=CC[C@]5([H])[C@@]6(C)CC[C@H](O[C@]7([H])O[C@@H]([C@@H](O)[C@H](O[C@]8([H])OC[C@@H](O)[C@H](O)[C@H]8O)[C@H]7O[C@]7([H])O[C@H](CO)[C@H](O)[C@H](O)[C@H]7O)C(O)=O)[C@@](C)(C=O)[C@]6([H])CC[C@@]5(C)[C@]3(C)C[C@H]4O)[C@@H]2O[C@@]2([H])O[C@@H](C)[C@H](O[C@]3([H])OC[C@@H](O)[C@H](O[C@]…	35219428	https://www.reaxys.com/reaxys/secured/hopinto.do?context=S&query=IDE.XRN%3D35219428&database=RX&origin=ReaxysOutput&ln=	(76 of 80)			C92H148O46	C92H148O46	1990.16			CNEYUDLWGDOPIY-NYPKGDFDSA-N				Identification(7)		1
No Structure		35476786	https://www.reaxys.com/reaxys/secured/hopinto.do?context=S&query=IDE.XRN%3D35476786&database=RX&origin=ReaxysOutput&ln=	(77 of 80)						mixture (composition partially given)			4′-monophosphoryl lipid A; QS-21A			Bioactivity(1)		1
	[H][C@@]12CC(C)(C)CC[C@@]1([C@H](O)C[C@]1(C)C2=CC[C@]2([H])[C@@]3(C)CC[C@H](O[C@@H]4O[C@@H]([C@@H](O)[C@H](O[C@@H]5OC[C@@H](O)[C@H](O)[C@H]5O)[C@H]4O[C@@H]4O[C@H](CO)[C@H](O)[C@H](O)[C@H]4O)C(O)=O)[C@@](C)(C=O)[C@]3([H])CC[C@@]12C)C(=O)O[C@@H]1O[C@H](C)[C@H](OC(=O)C[C@@H](O)C[C@H](OC(=O)C[C@@H](O)CC(O[C@@H]2O[C@@H](CO)[C@H](O)[C@H]2O)[C@@H](C)CC)[C@@H](C)CC)[C@H](O)[C@H]1O[C@@H]1O[C@@H](C)[C@H](O…	35861224	https://www.reaxys.com/reaxys/secured/hopinto.do?context=S&query=IDE.XRN%3D35861224&database=RX&origin=ReaxysOutput&ln=	(78 of 80)			C92H148O46	C92H148O46	1990.16			DRHZYJAUECRAJM-YFIZQHKQSA-N				Identification(6); Bioactivity(1)		1
	[H][C@@]12CC(C)(C)CC[C@@]1([C@H](O)CC1C2=CCC2[C@@]1(C)CCC1[C@]2(C)CC[C@H](O[C@@H]2O[C@@H]([C@@H](O)[C@H](O[C@@H]3OC[C@@H](O)[C@H](O)[C@H]3O)[C@H]2O[C@@H]2O[C@H](CO)[C@H](O)[C@H](O)[C@H]2O)C(O)=O)[C@@]1(C)C=O)C(=O)O[C@@H]1O[C@H](C)[C@H](OC(=O)C[C@@H](O)C[C@H](OC(=O)C[C@@H](O)C[C@H](O[C@@H]2OC[C@@H](O)[C@H](O)[C@H]2O)[C@@H](C)CC)[C@@H](C)CC)[C@H](O[C@@H]2OC[C@H](O)[C@H](O)[C@H]2O)[C@H]1O[C@@H]1O[C@…	40965136	https://www.reaxys.com/reaxys/secured/hopinto.do?context=S&query=IDE.XRN%3D40965136&database=RX&origin=ReaxysOutput&ln=	(79 of 80)			C91H146O46	C91H146O46	1976.13			RCMUHBWGSVMCHS-ZMDCMUDVSA-N				Identification(6); Physical Data(1); Spectra(7)		1
No Structure		40519911	https://www.reaxys.com/reaxys/secured/hopinto.do?context=S&query=IDE.XRN%3D40519911&database=RX&origin=ReaxysOutput&ln=	(80 of 80)		adjuvant QS21				mixture (composition partially given)			QS-21
Disclaimer: please refer to our Terms and Conditions on authorized use of Reaxys data.
Copyright © 2022 Elsevier Life Sciences IP Limited except certain content provided by third parties. Reaxys is a trademark of Elsevier Life Sciences IP Limited.

## Sheet: Sup Data 4
Supplementary Data 4. plantiSMASH output
BGC ID	Chromosome	BGC Type	Gene	Description	Interpro domains	GO Terms
1	unplaced (000162Farrow)	saccharide	QUISA32244_EIv1_0344440	Unknown protein	None	None
1	unplaced (000162Farrow)	saccharide	QUISA32244_EIv1_0344450	Non-specific serine/threonine protein kinase	IPR020636 (Calcium/calmodulin-dependent/calcium-dependent protein kinase)	GO:0000166, GO:0004672, GO:0004674, GO:0005524, GO:0006468, GO:0007165, GO:0016301, GO:0016310, GO:0016740
1	unplaced (000162Farrow)	saccharide	QUISA32244_EIv1_0344460	Stress response NST1-like protein	None	GO:0016020, GO:0016021
1	unplaced (000162Farrow)	saccharide	QUISA32244_EIv1_0344470	Non-specific serine/threonine protein kinase	IPR020636 (Calcium/calmodulin-dependent/calcium-dependent protein kinase), IPR028375 (KA1 domain/Ssp2, C-terminal)	GO:0000166, GO:0004672, GO:0004674, GO:0005524, GO:0006468, GO:0007165, GO:0016301, GO:0016310, GO:0016740
1	unplaced (000162Farrow)	saccharide	QUISA32244_EIv1_0344480	Beta-glucosidase, putative	IPR001360 (Glycoside hydrolase family 1), IPR017853 (Glycoside hydrolase superfamily)	GO:0004553, GO:0005975, GO:0008152, GO:0008422, GO:0016787, GO:0016798, GO:0102483
1	unplaced (000162Farrow)	saccharide	QUISA32244_EIv1_0344490	Adenylate kinase subfamily	IPR000850 (Adenylate kinase/UMP-CMP kinase), IPR027417 (P-loop containing nucleoside triphosphate hydrolase)	GO:0004017, GO:0005524, GO:0006139, GO:0016301, GO:0016310, GO:0016740, GO:0016776, GO:0019205, GO:0046940
1	unplaced (000162Farrow)	saccharide	QUISA32244_EIv1_0344500	Nucleolar protein 56	IPR002687 (Nop domain)	None
2	chr1	putative	QUISA32244_EIv1_0092160	Serine/threonine protein kinase	None	GO:0004674, GO:0006468, GO:0016301, GO:0016310
2	chr1	putative	QUISA32244_EIv1_0092170	Protein IQ-DOMAIN like	IPR000048 (IQ motif, EF-hand binding site), IPR025064 (Domain of unknown function DUF4005)	None
2	chr1	putative	QUISA32244_EIv1_0092180	Acyl-[acyl-carrier-protein] desaturase	IPR005067 (Fatty acid desaturase, type 2), IPR009078 (Ferritin-like superfamily)	GO:0006631, GO:0006633, GO:0009507, GO:0016491, GO:0045300, GO:0046872, GO:0055114
2	chr1	putative	QUISA32244_EIv1_0092190	shewanella-like protein phosphatase 2	IPR029052 (Metallo-dependent phosphatase-like)	GO:0016787
2	chr1	putative	QUISA32244_EIv1_0092200	protein FAM136A-like	IPR008560 (Protein of unknown function DUF842, eukaryotic)	None
2	chr1	putative	QUISA32244_EIv1_0092210	Cytochrome oxidase assembly protein	None	GO:0016020, GO:0016021
2	chr1	putative	QUISA32244_EIv1_0092220	Cysteine synthase	IPR005856 (Cysteine synthase)	GO:0004124, GO:0006535, GO:0008652, GO:0016740, GO:0019344
2	chr1	putative	QUISA32244_EIv1_0092230	Transducin/WD40 repeat-like superfamily protein	IPR015943 (WD40/YVTN repeat-like-containing domain), IPR020472 (G-protein beta WD-40 repeat)	None
2	chr1	putative	QUISA32244_EIv1_0092240	Calcium sensing receptor, chloroplastic	IPR001763 (Rhodanese-like domain)	None
2	chr1	putative	QUISA32244_EIv1_0092250	Phosphoinositide phosphatase	IPR001202 (WW domain), IPR002013 (SAC domain)	GO:0016020, GO:0016021, GO:0042578
2	chr1	putative	QUISA32244_EIv1_0092260	Unknown protein	None	None
2	chr1	putative	QUISA32244_EIv1_0092270	Zinc transporter like	None	None
2	chr1	putative	QUISA32244_EIv1_0092280	Mitogen-activated protein kinase	IPR011009 (Protein kinase-like domain)	GO:0000165, GO:0000166, GO:0004672, GO:0004674, GO:0004707, GO:0005524, GO:0006468, GO:0016301, GO:0016310, GO:0016740
2	chr1	putative	QUISA32244_EIv1_0092290	Formin-like protein	IPR015425 (Formin, FH2 domain)	GO:0016020, GO:0016021
2	chr1	putative	QUISA32244_EIv1_0092300	Acyl-coenzyme A thioesterase 9 mitochondrial	IPR029069 (HotDog domain)	None
2	chr1	putative	QUISA32244_EIv1_0092310	Sm-like protein	IPR010920 (LSM domain), IPR016487 (Sm-like protein Lsm6/SmF)	GO:0000398, GO:0003723, GO:0005634, GO:0005681, GO:0005732, GO:0006397, GO:0008380
2	chr1	putative	QUISA32244_EIv1_0092320	LETM1 and EF-hand domain-containing protein 1, mitochondrial-like	IPR011685 (LETM1-like), IPR011992 (EF-hand domain pair), IPR033122 (Letm1 ribosome-binding domain)	GO:0005509, GO:0005739, GO:0016020, GO:0016021, GO:0043022
2	chr1	putative	QUISA32244_EIv1_0092330	Ankyrin-kinase	IPR011009 (Protein kinase-like domain), IPR020683 (Ankyrin repeat-containing domain)	GO:0004672, GO:0005524, GO:0006468, GO:0016301, GO:0016310
2	chr1	putative	QUISA32244_EIv1_0092340	Acetolactate synthase small subunit chloroplastic-like	IPR004789 (Acetolactate synthase, small subunit)	GO:0003984, GO:0009082
2	chr1	putative	QUISA32244_EIv1_0092350	2-alkenal reductase (NADP(+)-dependent)-like	IPR011032 (GroES-like), IPR013149 (Alcohol dehydrogenase, C-terminal), IPR016040 (NAD(P)-binding domain)	GO:0055114
3	chr1	saccharide	QUISA32244_EIv1_0091340	IRK-interacting protein	None	None
3	chr1	saccharide	QUISA32244_EIv1_0091350	Aldehyde dehydrogenase	IPR016161 (Aldehyde/histidinol dehydrogenase)	GO:0006081, GO:0016491, GO:0016620, GO:0055114
3	chr1	saccharide	QUISA32244_EIv1_0091360	Glycosyltransferase	IPR002213 (UDP-glucuronosyl/UDP-glucosyltransferase)	GO:0016020, GO:0016021, GO:0016740, GO:0016757, GO:0016758
3	chr1	saccharide	QUISA32244_EIv1_0091370	2-oxoglutarate (2OG) and Fe(II)-dependent oxygenase superfamily protein	IPR003347 (JmjC domain)	None
3	chr1	saccharide	QUISA32244_EIv1_0091380	CLAVATA3/ESR (CLE)-related protein 40-like	None	None
3	chr1	saccharide	QUISA32244_EIv1_0091390	ETHYLENE INSENSITIVE 3-like 3 protein	IPR023278 (Ethylene insensitive 3-like protein, DNA-binding domain)	GO:0003700, GO:0005634, GO:0006355
3	chr1	saccharide	QUISA32244_EIv1_0091400	AMP-dependent synthetase/ligase	IPR000873 (AMP-dependent synthetase/ligase), IPR009081 (Phosphopantetheine binding ACP domain), IPR011004 (Trimeric LpxA-like), IPR011614 (Catalase core domain), IPR020835 (Catalase-like domain), IPR023753 (FAD/NAD(P)-binding domain)	GO:0003824, GO:0004096, GO:0006979, GO:0008610, GO:0016020, GO:0016021, GO:0016491, GO:0016874, GO:0020037, GO:0031177, GO:0055114, GO:0098869
3	chr1	saccharide	QUISA32244_EIv1_0091410	C2 domain-containing protein	IPR000008 (C2 domain), IPR013583 (Phosphoribosyltransferase C-terminal)	GO:0009506, GO:0016020, GO:0016021
3	chr1	saccharide	QUISA32244_EIv1_0091420	F-box protein	IPR001810 (F-box domain), IPR017451 (F-box associated interaction domain)	None
3	chr1	saccharide	QUISA32244_EIv1_0091430	Retrovirus-related Pol polyprotein from transposon TNT 1-94	IPR013103 (Reverse transcriptase, RNA-dependent DNA polymerase)	GO:0000943
3	chr1	saccharide	QUISA32244_EIv1_0091440	DNA topoisomerase 6 subunit B	IPR005734 (DNA topoisomerase VI, subunit B)	GO:0000166, GO:0003676, GO:0003677, GO:0003916, GO:0003918, GO:0005524, GO:0005634, GO:0006265, GO:0009330, GO:0016853, GO:0061505
3	chr1	saccharide	QUISA32244_EIv1_0091450	Lipoxygenase	IPR000907 (Lipoxygenase), IPR027433 (Lipoxygenase, domain 3)	GO:0006633, GO:0016491, GO:0016702, GO:0031408, GO:0046872, GO:0051213, GO:0055114
3	chr1	saccharide	QUISA32244_EIv1_0091460	F-box protein	IPR001810 (F-box domain), IPR017451 (F-box associated interaction domain)	None
3	chr1	saccharide	QUISA32244_EIv1_0091470	DNA topoisomerase 6 subunit B	IPR005734 (DNA topoisomerase VI, subunit B)	GO:0000166, GO:0003676, GO:0003677, GO:0003916, GO:0003918, GO:0005524, GO:0005634, GO:0006265, GO:0009330, GO:0016853, GO:0061505
3	chr1	saccharide	QUISA32244_EIv1_0091480	DNA topoisomerase 6 subunit B	IPR005734 (DNA topoisomerase VI, subunit B)	GO:0000166, GO:0000902, GO:0003676, GO:0003677, GO:0003916, GO:0003918, GO:0005524, GO:0005634, GO:0005829, GO:0006265, GO:0007389, GO:0009330, GO:0009741, GO:0010026, GO:0016853, GO:0042023, GO:0042802, GO:0061505
3	chr1	saccharide	QUISA32244_EIv1_0091490	Lipoxygenase	IPR000907 (Lipoxygenase), IPR027433 (Lipoxygenase, domain 3)	GO:0006633, GO:0016491, GO:0016702, GO:0031408, GO:0046872, GO:0051213, GO:0055114
3	chr1	saccharide	QUISA32244_EIv1_0091500	Lipoxygenase	IPR000907 (Lipoxygenase), IPR027433 (Lipoxygenase, domain 3)	GO:0006633, GO:0016491, GO:0016702, GO:0031408, GO:0046872, GO:0051213, GO:0055114
3	chr1	saccharide	QUISA32244_EIv1_0091510	Lipoxygenase	IPR000907 (Lipoxygenase), IPR027433 (Lipoxygenase, domain 3)	GO:0006633, GO:0016491, GO:0016702, GO:0031408, GO:0046872, GO:0051213, GO:0055114
3	chr1	saccharide	QUISA32244_EIv1_0091520	Beta-glucosidase	IPR001360 (Glycoside hydrolase family 1), IPR017853 (Glycoside hydrolase superfamily)	GO:0004553, GO:0005975
3	chr1	saccharide	QUISA32244_EIv1_0091530	Beta-glucosidase	IPR001360 (Glycoside hydrolase family 1), IPR017853 (Glycoside hydrolase superfamily)	GO:0004553, GO:0005975
3	chr1	saccharide	QUISA32244_EIv1_0091540	Rho GTPase-activating gacO-like protein	None	None
3	chr1	saccharide	QUISA32244_EIv1_0091550	RBR-type E3 ubiquitin transferase	IPR001876 (Zinc finger, RanBP2-type), IPR002867 (IBR domain), IPR013083 (Zinc finger, RING/FYVE/PHD-type), IPR031127 (E3 ubiquitin ligase RBR family)	GO:0004842, GO:0016567, GO:0016740, GO:0046872
3	chr1	saccharide	QUISA32244_EIv1_0091560	Calcium-dependent protein kinase, putative	IPR011009 (Protein kinase-like domain), IPR011992 (EF-hand domain pair)	GO:0004672, GO:0004683, GO:0005509, GO:0005524, GO:0006468, GO:0016301, GO:0016310, GO:0016740
3	chr1	saccharide	QUISA32244_EIv1_0091570	Histone demethylase UTY	None	GO:0008168, GO:0032259
3	chr1	saccharide	QUISA32244_EIv1_0091580	Histidine methyltransferase 1	IPR029063 (S-adenosyl-L-methionine-dependent methyltransferase)	GO:0008168, GO:0016740, GO:0032259
4	chr1	lignan-polyketide	QUISA32244_EIv1_0089810	Ribonuclease P subunit p30	IPR002738 (RNase P subunit p30)	GO:0003824, GO:0004540, GO:0008033, GO:0090501
4	chr1	lignan-polyketide	QUISA32244_EIv1_0089820	histone H4	IPR001951 (Histone H4), IPR009072 (Histone-fold)	None
4	chr1	lignan-polyketide	QUISA32244_EIv1_0089830	Protein unc-80 like	None	None
4	chr1	lignan-polyketide	QUISA32244_EIv1_0089840	Receptor-like kinase, putative	IPR011009 (Protein kinase-like domain), IPR013320 (Concanavalin A-like lectin/glucanase domain), IPR024788 (Malectin-like carbohydrate-binding domain)	GO:0004672, GO:0005524, GO:0006468, GO:0016020, GO:0016021, GO:0016301, GO:0016310
4	chr1	lignan-polyketide	QUISA32244_EIv1_0089850	CCR4-NOT transcription complex subunit 2	IPR007282 (NOT2/NOT3/NOT5)	GO:0005634, GO:0006355, GO:0030015
4	chr1	lignan-polyketide	QUISA32244_EIv1_0089860	Ankyrin repeat-containing protein	IPR020683 (Ankyrin repeat-containing domain), IPR026961 (PGG domain), IPR027002 (Ankyrin repeat-containing protein At2g01680)	GO:0016020, GO:0016021
4	chr1	lignan-polyketide	QUISA32244_EIv1_0089870	3-ketoacyl-CoA synthase	IPR012392 (Very-long-chain 3-ketoacyl-CoA synthase), IPR016039 (Thiolase-like)	GO:0003824, GO:0006633, GO:0016020, GO:0016740, GO:0016746, GO:0016747
4	chr1	lignan-polyketide	QUISA32244_EIv1_0089880	Exocyst subunit Exo70 family protein	IPR004140 (Exocyst complex component Exo70), IPR016159 (Cullin repeat-like-containing domain)	GO:0000145, GO:0006887, GO:0015031
4	chr1	lignan-polyketide	QUISA32244_EIv1_0089890	Heavy-metal-associated domain protein	IPR006121 (Heavy metal-associated domain, HMA)	GO:0030001, GO:0046872
4	chr1	lignan-polyketide	QUISA32244_EIv1_0089900	Dirigent protein	IPR004265 (Plant disease resistance response protein)	GO:0005576, GO:0048046
4	chr1	lignan-polyketide	QUISA32244_EIv1_0089910	DNA repair protein RAD51 homolog 4	IPR013632 (DNA recombination and repair protein Rad51-like, C-terminal), IPR027417 (P-loop containing nucleoside triphosphate hydrolase)	GO:0003677, GO:0005524, GO:0006281, GO:0008094
4	chr1	lignan-polyketide	QUISA32244_EIv1_0089920	Glutelin type-A	IPR006044 (11-S seed storage protein, plant)	GO:0045735
5	chr1	putative	QUISA32244_EIv1_0087900	UDP-D-apiose/UDP-D-xylose synthase 2	IPR016040 (NAD(P)-binding domain)	None
5	chr1	putative	QUISA32244_EIv1_0087910	UDP-D-apiose/UDP-D-xylose synthase	IPR016040 (NAD(P)-binding domain)	GO:0003824, GO:0005737, GO:0050662, GO:0071555
5	chr1	putative	QUISA32244_EIv1_0087920	protein SUPPRESSOR OF K(+) TRANSPORT GROWTH DEFECT 1-like	IPR003959 (ATPase, AAA-type, core), IPR007330 (MIT), IPR015415 (Vps4 oligomerisation, C-terminal), IPR027417 (P-loop containing nucleoside triphosphate hydrolase)	GO:0000166, GO:0005524
5	chr1	putative	QUISA32244_EIv1_0087930	Protein HIRA	IPR011494 (TUP1-like enhancer of split), IPR015943 (WD40/YVTN repeat-like-containing domain), IPR031120 (WD repeat HIR1)	GO:0005634, GO:0006325, GO:0006351, GO:0006355
5	chr1	putative	QUISA32244_EIv1_0087940	Fatty acyl-CoA reductase	IPR016040 (NAD(P)-binding domain), IPR026055 (Fatty acyl-CoA reductase), IPR033640 (Fatty acyl-CoA reductase, C-terminal)	GO:0006629, GO:0016491, GO:0055114, GO:0080019, GO:0102965
5	chr1	putative	QUISA32244_EIv1_0087950	proteinaceous RNase P 1	IPR031595 (Protein-only RNase P, C-terminal), IPR033443 (Pentacotripeptide-repeat region of PROPR)	None
5	chr1	putative	QUISA32244_EIv1_0087960	Cytochrome P450	IPR001128 (Cytochrome P450)	GO:0005506, GO:0016020, GO:0016021, GO:0016705, GO:0020037, GO:0055114
5	chr1	putative	QUISA32244_EIv1_0087970	Root cap/late embryogenesis-like protein	IPR009646 (Root cap)	None
5	chr1	putative	QUISA32244_EIv1_0087980	Histidine-containing phosphotransfer protein 1-like	IPR008207 (Signal transduction histidine kinase, phosphotransfer (Hpt) domain)	GO:0000160
5	chr1	putative	QUISA32244_EIv1_0087990	Aldo/keto reductase family oxidoreductase	IPR023210 (NADP-dependent oxidoreductase domain)	None
5	chr1	putative	QUISA32244_EIv1_0088000	60S acidic ribosomal protein	IPR027534 (Ribosomal protein L12 family)	GO:0003735, GO:0005840, GO:0006414
5	chr1	putative	QUISA32244_EIv1_0088010	Protein kinase like protein	IPR000961 (AGC-kinase, C-terminal), IPR011009 (Protein kinase-like domain), IPR011993 (PH domain-like)	GO:0004672, GO:0005524, GO:0006468, GO:0016301, GO:0016310
5	chr1	putative	QUISA32244_EIv1_0088020	Serine/threonine protein kinase, putative	IPR011009 (Protein kinase-like domain)	GO:0004672, GO:0004674, GO:0005524, GO:0006468, GO:0016301, GO:0016310
5	chr1	putative	QUISA32244_EIv1_0088030	Protein-tyrosine phosphatase, low molecular weight	IPR017867 (Protein-tyrosine phosphatase, low molecular weight), IPR023485 (Phosphotyrosine protein phosphatase I superfamily)	GO:0004725, GO:0006470, GO:0035335
5	chr1	putative	QUISA32244_EIv1_0088040	alkaline/neutral invertase	IPR008928 (Six-hairpin glycosidase-like), IPR024746 (Glycosyl hydrolase family 100)	None
6	chr1	lignan	QUISA32244_EIv1_0086810	B-cell receptor-associated 31-like	IPR008417 (B-cell receptor-associated protein 29/31)	None
6	chr1	lignan	QUISA32244_EIv1_0086820	Dirigent protein	IPR004265 (Plant disease resistance response protein)	GO:0005576, GO:0048046
6	chr1	lignan	QUISA32244_EIv1_0086830	Mitogen-activated protein kinase kinase kinase, putative	IPR011009 (Protein kinase-like domain)	GO:0000165, GO:0000166, GO:0000186, GO:0004672, GO:0004674, GO:0004709, GO:0005524, GO:0006468, GO:0016301, GO:0016310, GO:0016740
6	chr1	lignan	QUISA32244_EIv1_0086840	WRKY family transcription factor	IPR003657 (WRKY domain)	GO:0003677, GO:0003700, GO:0005634, GO:0006355, GO:0043565
6	chr1	lignan	QUISA32244_EIv1_0086850	Protein usf	IPR029058 (Alpha/Beta hydrolase fold)	GO:0016787
6	chr1	lignan	QUISA32244_EIv1_0086860	Cellulose synthase	IPR005150 (Cellulose synthase), IPR029044 (Nucleotide-diphospho-sugar transferases)	GO:0016020, GO:0016021, GO:0016740, GO:0016757, GO:0016760, GO:0030244, GO:0071555
6	chr1	lignan	QUISA32244_EIv1_0086870	Cellulose synthase	IPR005150 (Cellulose synthase), IPR029044 (Nucleotide-diphospho-sugar transferases)	GO:0016020, GO:0016021, GO:0016740, GO:0016757, GO:0016760, GO:0030244, GO:0071555
6	chr1	lignan	QUISA32244_EIv1_0086880	Cellulose synthase	IPR005150 (Cellulose synthase), IPR029044 (Nucleotide-diphospho-sugar transferases)	GO:0016020, GO:0016021, GO:0016740, GO:0016757, GO:0016760, GO:0030244, GO:0071555
6	chr1	lignan	QUISA32244_EIv1_0086890	Cell differentiation, Rcd1-like protein	IPR016024 (Armadillo-type fold)	None
6	chr1	lignan	QUISA32244_EIv1_0086900	Dentin sialophosphoprotein	None	None
6	chr1	lignan	QUISA32244_EIv1_0086910	Protein of unknown function (DUF1068)	IPR010471 (Protein of unknown function DUF1068)	None
6	chr1	lignan	QUISA32244_EIv1_0086920	Allene oxide synthase, chloroplastic	IPR001128 (Cytochrome P450)	GO:0004497, GO:0005506, GO:0016705, GO:0016829, GO:0020037, GO:0046872, GO:0055114
6	chr1	lignan	QUISA32244_EIv1_0086930	Condensin complex subunit 2	IPR022816 (Condensin complex subunit 2/barren)	GO:0000796, GO:0007049, GO:0007076, GO:0030261, GO:0051301
7	chr1	terpene	QUISA32244_EIv1_0086090	Indole-3-acetic acid-amido synthetase GH3.3, putative	IPR004993 (GH3 family)	None
7	chr1	terpene	QUISA32244_EIv1_0086100	F-box family protein	IPR001810 (F-box domain), IPR006566 (FBD domain), IPR032675 (Leucine-rich repeat domain, L domain-like)	None
7	chr1	terpene	QUISA32244_EIv1_0086110	Pentatricopeptide repeat	IPR002885 (Pentatricopeptide repeat), IPR011990 (Tetratricopeptide-like helical domain), IPR032867 (DYW domain)	GO:0008270
7	chr1	terpene	QUISA32244_EIv1_0086120	S-adenosyl-L-methionine-dependent methyltransferase-like protein	IPR029063 (S-adenosyl-L-methionine-dependent methyltransferase)	GO:0008168, GO:0016020, GO:0016021, GO:0016740, GO:0032259
7	chr1	terpene	QUISA32244_EIv1_0086130	fasciclin-like arabinogalactan protein 21	IPR000782 (FAS1 domain)	None
7	chr1	terpene	QUISA32244_EIv1_0086140	Basic helix-loop-helix DNA-binding superfamily protein, putative	None	GO:0003677, GO:0016020, GO:0016021, GO:0046983
7	chr1	terpene	QUISA32244_EIv1_0086150	Dehydration responsive element binding protein	IPR016177 (DNA-binding domain)	GO:0003677, GO:0003700, GO:0005634, GO:0006355
7	chr1	terpene	QUISA32244_EIv1_0086160	Unknown protein	None	None
7	chr1	terpene	QUISA32244_EIv1_0086170	Xyloglucan endotransglucosylase/hydrolase	IPR008264 (Beta-glucanase), IPR013320 (Concanavalin A-like lectin/glucanase domain), IPR016455 (Xyloglucan endotransglucosylase/hydrolase)	GO:0004553, GO:0005576, GO:0005618, GO:0005975, GO:0006073, GO:0008152, GO:0010411, GO:0016740, GO:0016762, GO:0016787, GO:0016798, GO:0042546, GO:0048046, GO:0071555
7	chr1	terpene	QUISA32244_EIv1_0086180	Terpene synthase	IPR008949 (Isoprenoid synthase domain)	GO:0000287, GO:0010333, GO:0016829, GO:0046872
7	chr1	terpene	QUISA32244_EIv1_0086190	Terpene synthase	IPR008930 (Terpenoid cyclases/protein prenyltransferase alpha-alpha toroid), IPR008949 (Isoprenoid synthase domain)	GO:0000287, GO:0010333, GO:0016829, GO:0046872
7	chr1	terpene	QUISA32244_EIv1_0086200	Isoprene synthase	IPR008949 (Isoprenoid synthase domain)	GO:0000287, GO:0010333, GO:0016829, GO:0046872
7	chr1	terpene	QUISA32244_EIv1_0086210	BTB/POZ domain-containing protein	IPR027356 (NPH3 domain)	None
8	chr1	saccharide	QUISA32244_EIv1_0085560	Peroxisomal membrane (Mpv17/PMP22) family protein	IPR007248 (Mpv17/PMP22)	GO:0016021
8	chr1	saccharide	QUISA32244_EIv1_0085570	Pentatricopeptide repeat-containing protein	IPR002885 (Pentatricopeptide repeat), IPR011990 (Tetratricopeptide-like helical domain)	None
8	chr1	saccharide	QUISA32244_EIv1_0085580	jasmonic acid-amido synthetase JAR1	IPR004993 (GH3 family)	None
8	chr1	saccharide	QUISA32244_EIv1_0085590	F-box/kelch-repeat protein	IPR015916 (Galactose oxidase, beta-propeller)	None
8	chr1	saccharide	QUISA32244_EIv1_0085600	CTTNBP 2 amino-terminal-like protein	None	GO:0016020, GO:0016021
8	chr1	saccharide	QUISA32244_EIv1_0085610	serine/arginine repetitive matrix protein 1-like	None	None
8	chr1	saccharide	QUISA32244_EIv1_0085620	Lipoyl synthase, mitochondrial	IPR003698 (Lipoyl synthase), IPR007197 (Radical SAM), IPR031691 (Lipoyl synthase, N-terminal)	GO:0003824, GO:0005739, GO:0009107, GO:0009249, GO:0016740, GO:0016783, GO:0016992, GO:0046872, GO:0051536, GO:0051539
8	chr1	saccharide	QUISA32244_EIv1_0085630	Strubbelig receptor family protein	IPR001611 (Leucine-rich repeat), IPR011009 (Protein kinase-like domain), IPR032675 (Leucine-rich repeat domain, L domain-like)	GO:0004672, GO:0005524, GO:0006468, GO:0016020, GO:0016021
8	chr1	saccharide	QUISA32244_EIv1_0085640	Secretory carrier-associated membrane protein	IPR007273 (SCAMP)	GO:0005886, GO:0015031, GO:0016020, GO:0016021, GO:0030658, GO:0031410
8	chr1	saccharide	QUISA32244_EIv1_0085650	dolichyl-phosphate beta-glucosyltransferase-like	IPR029044 (Nucleotide-diphospho-sugar transferases)	GO:0016020, GO:0016021, GO:0016740
8	chr1	saccharide	QUISA32244_EIv1_0085660	H/ACA ribonucleoprotein complex non-core subunit NAF1	IPR007504 (H/ACA ribonucleoprotein complex, subunit Gar1/Naf1), IPR009000 (Translation protein, beta-barrel domain)	GO:0000493, GO:0001522, GO:0003723, GO:0005732, GO:0042254
8	chr1	saccharide	QUISA32244_EIv1_0085670	Protein ULTRAPETALA 1	IPR010919 (SAND domain-like), IPR020533 (Developmental regulator, ULTRAPETALA)	GO:0003677
9	chr1	saccharide	QUISA32244_EIv1_0084530	Acyl-coenzyme A oxidase	IPR009075 (Acyl-CoA dehydrogenase/oxidase C-terminal), IPR009100 (Acyl-CoA dehydrogenase/oxidase, N-terminal and middle domain)	GO:0003997, GO:0005777, GO:0006631, GO:0006635, GO:0016627, GO:0055114, GO:0071949
9	chr1	saccharide	QUISA32244_EIv1_0084540	Glycosyltransferase	IPR002213 (UDP-glucuronosyl/UDP-glucosyltransferase)	GO:0016740, GO:0016757, GO:0016758
9	chr1	saccharide	QUISA32244_EIv1_0084550	Glycosyltransferase	IPR002213 (UDP-glucuronosyl/UDP-glucosyltransferase)	GO:0016740, GO:0016757, GO:0016758
9	chr1	saccharide	QUISA32244_EIv1_0084560	UDP-glycosyltransferase	IPR002213 (UDP-glucuronosyl/UDP-glucosyltransferase)	GO:0016740, GO:0016758
9	chr1	saccharide	QUISA32244_EIv1_0084570	Optic atrophy 3 protein (OPA3)	IPR010754 (Optic atrophy 3-like)	None
9	chr1	saccharide	QUISA32244_EIv1_0084580	Glycosyltransferase	IPR002213 (UDP-glucuronosyl/UDP-glucosyltransferase)	GO:0016740, GO:0016757, GO:0016758
9	chr1	saccharide	QUISA32244_EIv1_0084590	UDP-glycosyltransferase	IPR002213 (UDP-glucuronosyl/UDP-glucosyltransferase)	GO:0016740, GO:0016758
9	chr1	saccharide	QUISA32244_EIv1_0084600	Glycosyltransferase	IPR002213 (UDP-glucuronosyl/UDP-glucosyltransferase)	GO:0016740, GO:0016757, GO:0016758
9	chr1	saccharide	QUISA32244_EIv1_0084610	Glycosyltransferase	IPR002213 (UDP-glucuronosyl/UDP-glucosyltransferase)	GO:0016740, GO:0016757, GO:0016758
9	chr1	saccharide	QUISA32244_EIv1_0084620	Unknown protein	None	None
9	chr1	saccharide	QUISA32244_EIv1_0084630	O-methyltransferase	IPR016461 (O-methyltransferase COMT-type), IPR029063 (S-adenosyl-L-methionine-dependent methyltransferase)	GO:0008168, GO:0008171, GO:0016740, GO:0032259, GO:0046983
9	chr1	saccharide	QUISA32244_EIv1_0084640	O-methyltransferase	IPR016461 (O-methyltransferase COMT-type), IPR029063 (S-adenosyl-L-methionine-dependent methyltransferase)	GO:0008168, GO:0008171, GO:0016740, GO:0032259, GO:0046983
9	chr1	saccharide	QUISA32244_EIv1_0084650	Glycosyltransferase	IPR002213 (UDP-glucuronosyl/UDP-glucosyltransferase)	GO:0016740, GO:0016757, GO:0016758
9	chr1	saccharide	QUISA32244_EIv1_0084660	Optic atrophy 3 protein (OPA3)	IPR010754 (Optic atrophy 3-like)	None
9	chr1	saccharide	QUISA32244_EIv1_0084670	O-methyltransferase	IPR016461 (O-methyltransferase COMT-type), IPR029063 (S-adenosyl-L-methionine-dependent methyltransferase)	GO:0008168, GO:0008171, GO:0016740, GO:0032259, GO:0046983
9	chr1	saccharide	QUISA32244_EIv1_0084680	O-methyltransferase	IPR016461 (O-methyltransferase COMT-type), IPR029063 (S-adenosyl-L-methionine-dependent methyltransferase)	GO:0008168, GO:0008171, GO:0016740, GO:0032259, GO:0046983
9	chr1	saccharide	QUISA32244_EIv1_0084690	Proteophosphoglycan-related, putative	None	None
10	chr1	terpene	QUISA32244_EIv1_0083540	Terpene synthase	IPR008949 (Isoprenoid synthase domain)	GO:0000287, GO:0010333, GO:0016829, GO:0046872
10	chr1	terpene	QUISA32244_EIv1_0083550	DUF538 family protein	IPR007493 (Protein of unknown function DUF538)	None
10	chr1	terpene	QUISA32244_EIv1_0083560	LOW QUALITY PROTEIN: uncharacterized protein LOC101512008	None	None
10	chr1	terpene	QUISA32244_EIv1_0083570	mRNA cap guanine-N7 methyltransferase	IPR016899 (mRNA (guanine-N(7))-methyltransferase), IPR029063 (S-adenosyl-L-methionine-dependent methyltransferase)	GO:0003723, GO:0004482, GO:0005634, GO:0006370, GO:0006397, GO:0008168, GO:0016740, GO:0032259, GO:0106005
10	chr1	terpene	QUISA32244_EIv1_0083580	60S ribosomal protein L2	IPR002171 (Ribosomal protein L2)	GO:0002181, GO:0003723, GO:0003735, GO:0005840, GO:0006412, GO:0015934, GO:0022625
10	chr1	terpene	QUISA32244_EIv1_0083590	Unknown protein	None	None
10	chr1	terpene	QUISA32244_EIv1_0083600	Glycine-rich RNA-binding protein	IPR012677 (Nucleotide-binding alpha-beta plait domain)	GO:0003676, GO:0003723
10	chr1	terpene	QUISA32244_EIv1_0083610	(-)-germacrene D synthase	IPR008930 (Terpenoid cyclases/protein prenyltransferase alpha-alpha toroid), IPR008949 (Isoprenoid synthase domain)	GO:0000287, GO:0005737, GO:0010333, GO:0016114, GO:0016829, GO:0034004, GO:0046872, GO:0052577
10	chr1	terpene	QUISA32244_EIv1_0083620	Sesquiterpene synthase	IPR008930 (Terpenoid cyclases/protein prenyltransferase alpha-alpha toroid), IPR008949 (Isoprenoid synthase domain)	GO:0000287, GO:0010333, GO:0016829, GO:0046872
10	chr1	terpene	QUISA32244_EIv1_0083630	60S ribosomal protein L8	IPR002171 (Ribosomal protein L2)	GO:0002181, GO:0003735, GO:0005737, GO:0005840, GO:0006412, GO:0022625
10	chr1	terpene	QUISA32244_EIv1_0083640	Glycine-rich RNA-binding protein	IPR012677 (Nucleotide-binding alpha-beta plait domain)	GO:0003676, GO:0003723
10	chr1	terpene	QUISA32244_EIv1_0083650	Terpene synthase	IPR008930 (Terpenoid cyclases/protein prenyltransferase alpha-alpha toroid), IPR008949 (Isoprenoid synthase domain)	GO:0000287, GO:0010333, GO:0016829, GO:0046872
10	chr1	terpene	QUISA32244_EIv1_0083660	(-)-germacrene D synthase	IPR008930 (Terpenoid cyclases/protein prenyltransferase alpha-alpha toroid), IPR008949 (Isoprenoid synthase domain)	GO:0000287, GO:0005737, GO:0010333, GO:0016114, GO:0016829, GO:0034004, GO:0046872, GO:0052577
10	chr1	terpene	QUISA32244_EIv1_0083670	Terpene synthase	IPR008949 (Isoprenoid synthase domain)	GO:0000287, GO:0010333, GO:0016829, GO:0046872
10	chr1	terpene	QUISA32244_EIv1_0083680	(-)-germacrene D synthase-like	IPR008949 (Isoprenoid synthase domain)	GO:0000287, GO:0010333, GO:0016829, GO:0046872
10	chr1	terpene	QUISA32244_EIv1_0083690	(-)-germacrene D synthase	IPR008930 (Terpenoid cyclases/protein prenyltransferase alpha-alpha toroid), IPR008949 (Isoprenoid synthase domain)	GO:0000287, GO:0010333, GO:0016829, GO:0046872
10	chr1	terpene	QUISA32244_EIv1_0083700	(-)-germacrene D synthase	IPR004172 (L27 domain), IPR008949 (Isoprenoid synthase domain)	GO:0000287, GO:0005737, GO:0010333, GO:0016114, GO:0016829, GO:0034004, GO:0046872, GO:0052577
10	chr1	terpene	QUISA32244_EIv1_0083710	(-)-germacrene D synthase	IPR008949 (Isoprenoid synthase domain)	GO:0000287, GO:0005737, GO:0010333, GO:0016114, GO:0016829, GO:0034004, GO:0046872, GO:0052577
10	chr1	terpene	QUISA32244_EIv1_0083720	Terpene synthase	IPR008930 (Terpenoid cyclases/protein prenyltransferase alpha-alpha toroid), IPR008949 (Isoprenoid synthase domain)	GO:0000287, GO:0010333, GO:0016829, GO:0046872
10	chr1	terpene	QUISA32244_EIv1_0083730	(-)-germacrene D synthase	IPR008930 (Terpenoid cyclases/protein prenyltransferase alpha-alpha toroid), IPR008949 (Isoprenoid synthase domain)	GO:0000287, GO:0005737, GO:0010333, GO:0016114, GO:0016829, GO:0034004, GO:0046872, GO:0052577
10	chr1	terpene	QUISA32244_EIv1_0083740	Transcription factor GRAS	IPR005202 (Transcription factor GRAS)	None
10	chr1	terpene	QUISA32244_EIv1_0083750	50S ribosomal protein L24	IPR003256 (Ribosomal protein L24)	GO:0003735, GO:0005840, GO:0006412
10	chr1	terpene	QUISA32244_EIv1_0083760	dihydroflavonol-4-reductase	IPR016040 (NAD(P)-binding domain)	GO:0003824, GO:0050662
10	chr1	terpene	QUISA32244_EIv1_0083770	Ty3/gypsy retrotransposon protein	IPR000477 (Reverse transcriptase domain), IPR012337 (Ribonuclease H-like domain), IPR015416 (Zinc finger, H2C2-type, histone UAS binding), IPR016197 (Chromo domain-like), IPR021109 (Aspartic peptidase domain)	GO:0003676, GO:0015074
10	chr1	terpene	QUISA32244_EIv1_0083780	C2H2-like zinc finger protein	IPR012317 (Poly(ADP-ribose) polymerase, catalytic domain)	GO:0003676
11	chr1	saccharide	QUISA32244_EIv1_0082350	Protein SAWADEE HOMEODOMAIN-like 2	IPR009057 (Homeobox domain-like), IPR032001 (SAWADEE domain)	GO:0003677, GO:0003682, GO:0005634
11	chr1	saccharide	QUISA32244_EIv1_0082360	Reticulon-4-interacting 1, mitochondrial	IPR016040 (NAD(P)-binding domain), IPR020843 (Polyketide synthase, enoylreductase domain)	GO:0016491, GO:0055114
11	chr1	saccharide	QUISA32244_EIv1_0082370	Chloroplast protein HCF243	None	None
11	chr1	saccharide	QUISA32244_EIv1_0082380	Transmembrane protein	IPR021434 (Protein of unknown function DUF3082)	GO:0016020, GO:0016021
11	chr1	saccharide	QUISA32244_EIv1_0082390	UDP-glycosyltransferase	IPR002213 (UDP-glucuronosyl/UDP-glucosyltransferase)	GO:0016740, GO:0016758
11	chr1	saccharide	QUISA32244_EIv1_0082400	UDP-glycosyltransferase	IPR002213 (UDP-glucuronosyl/UDP-glucosyltransferase)	GO:0016740, GO:0016758
11	chr1	saccharide	QUISA32244_EIv1_0082410	Glycosyltransferase	IPR002213 (UDP-glucuronosyl/UDP-glucosyltransferase)	GO:0008194, GO:0016740, GO:0016757, GO:0016758, GO:0043231, GO:0080043, GO:0080044
11	chr1	saccharide	QUISA32244_EIv1_0082420	UDP-glycosyltransferase	IPR002213 (UDP-glucuronosyl/UDP-glucosyltransferase)	GO:0016740, GO:0016758
11	chr1	saccharide	QUISA32244_EIv1_0082430	Glycosyltransferase	IPR002213 (UDP-glucuronosyl/UDP-glucosyltransferase)	GO:0016740, GO:0016757, GO:0016758
11	chr1	saccharide	QUISA32244_EIv1_0082440	UDP-glycosyltransferase	IPR002213 (UDP-glucuronosyl/UDP-glucosyltransferase)	GO:0016740, GO:0016758
11	chr1	saccharide	QUISA32244_EIv1_0082450	Homeobox-leucine zipper protein like	IPR009057 (Homeobox domain-like)	GO:0003677, GO:0005634, GO:0006355, GO:0043565
11	chr1	saccharide	QUISA32244_EIv1_0082460	Nucleic acid-binding, OB-fold containing protein	IPR012340 (Nucleic acid-binding, OB-fold)	None
11	chr1	saccharide	QUISA32244_EIv1_0082470	D-amino-acid transaminase, chloroplastic-like	IPR001544 (Aminotransferase class IV)	GO:0003824
11	chr1	saccharide	QUISA32244_EIv1_0082480	Tyrosine aminotransferase	IPR005958 (Tyrosine/nicotianamine aminotransferase), IPR015424 (Pyridoxal phosphate-dependent transferase)	GO:0003824, GO:0006520, GO:0008483, GO:0009058, GO:0016740, GO:0030170
11	chr1	saccharide	QUISA32244_EIv1_0082490	Tyrosine aminotransferase	IPR005958 (Tyrosine/nicotianamine aminotransferase), IPR015424 (Pyridoxal phosphate-dependent transferase)	GO:0003824, GO:0006520, GO:0008483, GO:0009058, GO:0016740, GO:0030170
11	chr1	saccharide	QUISA32244_EIv1_0082500	NAC domain protein,	IPR003441 (NAC domain)	GO:0003677, GO:0005634, GO:0006355
12	chr1	terpene-sesterterpene_test	QUISA32244_EIv1_0081110	Cytochrome P450	IPR001128 (Cytochrome P450)	GO:0004497, GO:0005506, GO:0016020, GO:0016021, GO:0016491, GO:0016705, GO:0020037, GO:0046872, GO:0055114
12	chr1	terpene-sesterterpene_test	QUISA32244_EIv1_0081120	Cytochrome P450	IPR001128 (Cytochrome P450)	GO:0004497, GO:0005506, GO:0016020, GO:0016021, GO:0016491, GO:0016705, GO:0020037, GO:0046872, GO:0055114
12	chr1	terpene-sesterterpene_test	QUISA32244_EIv1_0081130	Cytochrome P450	IPR001128 (Cytochrome P450)	GO:0004497, GO:0005506, GO:0016020, GO:0016021, GO:0016491, GO:0016705, GO:0020037, GO:0046872, GO:0055114
12	chr1	terpene-sesterterpene_test	QUISA32244_EIv1_0081140	Cytochrome P450, putative	IPR001128 (Cytochrome P450)	GO:0004497, GO:0005506, GO:0016491, GO:0016705, GO:0020037, GO:0046872, GO:0050616, GO:0055114
12	chr1	terpene-sesterterpene_test	QUISA32244_EIv1_0081150	Cytochrome P450	IPR001128 (Cytochrome P450)	GO:0004497, GO:0005506, GO:0005783, GO:0016020, GO:0016021, GO:0016491, GO:0016705, GO:0020037, GO:0046872, GO:0055114
12	chr1	terpene-sesterterpene_test	QUISA32244_EIv1_0081160	Cytochrome P450	IPR001128 (Cytochrome P450)	GO:0005506, GO:0016705, GO:0020037, GO:0055114
12	chr1	terpene-sesterterpene_test	QUISA32244_EIv1_0081170	Cytochrome P450 family protein	IPR001128 (Cytochrome P450)	GO:0004497, GO:0005506, GO:0016491, GO:0016705, GO:0020037, GO:0046872, GO:0055114
12	chr1	terpene-sesterterpene_test	QUISA32244_EIv1_0081180	Cytochrome P450	IPR001128 (Cytochrome P450)	GO:0004497, GO:0005506, GO:0016020, GO:0016021, GO:0016491, GO:0016705, GO:0020037, GO:0046872, GO:0055114
12	chr1	terpene-sesterterpene_test	QUISA32244_EIv1_0081190	Sesquiterpene synthase	IPR008949 (Isoprenoid synthase domain)	GO:0000287, GO:0010333, GO:0016829, GO:0046872
12	chr1	terpene-sesterterpene_test	QUISA32244_EIv1_0081200	Cytochrome P450	IPR001128 (Cytochrome P450)	GO:0005506, GO:0016705, GO:0020037, GO:0055114
12	chr1	terpene-sesterterpene_test	QUISA32244_EIv1_0081210	Cytochrome P450	IPR001128 (Cytochrome P450)	GO:0004497, GO:0005506, GO:0016020, GO:0016021, GO:0016491, GO:0016705, GO:0020037, GO:0046872, GO:0055114
12	chr1	terpene-sesterterpene_test	QUISA32244_EIv1_0081220	Cytochrome P450	IPR001128 (Cytochrome P450)	GO:0005506, GO:0016705, GO:0020037, GO:0055114
12	chr1	terpene-sesterterpene_test	QUISA32244_EIv1_0081230	Unknown protein	None	None
12	chr1	terpene-sesterterpene_test	QUISA32244_EIv1_0081240	Cytochrome P450	IPR001128 (Cytochrome P450)	GO:0004497, GO:0005506, GO:0016020, GO:0016021, GO:0016491, GO:0016705, GO:0020037, GO:0046872, GO:0055114
12	chr1	terpene-sesterterpene_test	QUISA32244_EIv1_0081250	Cytochrome P450	IPR001128 (Cytochrome P450)	GO:0004497, GO:0005506, GO:0016020, GO:0016021, GO:0016491, GO:0016705, GO:0020037, GO:0046872, GO:0055114
12	chr1	terpene-sesterterpene_test	QUISA32244_EIv1_0081260	Unknown protein	None	None
12	chr1	terpene-sesterterpene_test	QUISA32244_EIv1_0081270	mitochondrial inner membrane protease subunit 1	IPR000223 (Peptidase S26A, signal peptidase I), IPR015927 (Peptidase S24/S26A/S26B/S26C), IPR028360 (Peptidase S24/S26, beta-ribbon domain)	GO:0006508, GO:0008233, GO:0008236, GO:0016020
12	chr1	terpene-sesterterpene_test	QUISA32244_EIv1_0081280	Solanesyl diphosphate synthase, putative	IPR000092 (Polyprenyl synthetase)	GO:0008299, GO:0015979, GO:0016740, GO:0016765, GO:0036422
12	chr1	terpene-sesterterpene_test	QUISA32244_EIv1_0081290	Ribonuclease H protein	IPR012337 (Ribonuclease H-like domain), IPR026960 (Reverse transcriptase zinc-binding domain)	GO:0003676, GO:0004523, GO:0090502
12	chr1	terpene-sesterterpene_test	QUISA32244_EIv1_0081300	Receptor-like kinase	IPR011009 (Protein kinase-like domain)	GO:0000166, GO:0004672, GO:0004674, GO:0005524, GO:0006468, GO:0016301, GO:0016310
13	chr1	saccharide-terpene	QUISA32244_EIv1_0079240	Beta-glucosidase	IPR001360 (Glycoside hydrolase family 1), IPR017853 (Glycoside hydrolase superfamily)	GO:0004553, GO:0005975
13	chr1	saccharide-terpene	QUISA32244_EIv1_0079250	Beta-glucosidase	IPR001360 (Glycoside hydrolase family 1), IPR017853 (Glycoside hydrolase superfamily)	GO:0004553, GO:0005975
13	chr1	saccharide-terpene	QUISA32244_EIv1_0079260	Beta-glucosidase	IPR001360 (Glycoside hydrolase family 1), IPR017853 (Glycoside hydrolase superfamily)	GO:0004553, GO:0005975
13	chr1	saccharide-terpene	QUISA32244_EIv1_0079270	Beta-glucosidase, putative	IPR001360 (Glycoside hydrolase family 1), IPR017853 (Glycoside hydrolase superfamily)	GO:0004553, GO:0005975, GO:0008152, GO:0008422, GO:0016787, GO:0016798, GO:0102483
13	chr1	saccharide-terpene	QUISA32244_EIv1_0079280	Hydroxycinnamoyl transferase	IPR003480 (Transferase), IPR023213 (Chloramphenicol acetyltransferase-like domain)	GO:0016740, GO:0016747
13	chr1	saccharide-terpene	QUISA32244_EIv1_0079290	Beta-glucosidase	IPR001360 (Glycoside hydrolase family 1), IPR017853 (Glycoside hydrolase superfamily)	GO:0004553, GO:0005975
13	chr1	saccharide-terpene	QUISA32244_EIv1_0079300	Box C/D snoRNA protein 1	IPR007529 (Zinc finger, HIT-type)	GO:0046872
13	chr1	saccharide-terpene	QUISA32244_EIv1_0079310	Serine/Threonine kinase family protein	IPR011009 (Protein kinase-like domain)	GO:0004672, GO:0005524, GO:0006468, GO:0016301, GO:0016310
13	chr1	saccharide-terpene	QUISA32244_EIv1_0079320	Receptor-like protein kinase 1	IPR001480 (Bulb-type lectin domain), IPR011009 (Protein kinase-like domain), IPR013320 (Concanavalin A-like lectin/glucanase domain)	GO:0000166, GO:0004672, GO:0004674, GO:0005524, GO:0006468, GO:0016020, GO:0016021, GO:0016301, GO:0016310, GO:0016740
13	chr1	saccharide-terpene	QUISA32244_EIv1_0079330	Terpene cyclase/mutase family member	IPR018333 (Squalene cyclase), IPR032696 (Squalene cyclase, C-terminal), IPR032697 (Squalene cyclase, N-terminal)	GO:0016853, GO:0016866
13	chr1	saccharide-terpene	QUISA32244_EIv1_0079340	protein EMSY-LIKE 3-like	IPR005491 (ENT domain), IPR033485 (Protein EMSY-LIKE, plant)	GO:0050832
14	chr1	saccharide	QUISA32244_EIv1_0336530	Protein kinase domain	IPR011009 (Protein kinase-like domain), IPR013320 (Concanavalin A-like lectin/glucanase domain)	GO:0004672, GO:0005524, GO:0006468, GO:0016301, GO:0016310
14	chr1	saccharide	QUISA32244_EIv1_0336540	Gag-Pol polyprotein/retrotransposon	None	GO:0016020, GO:0016021
14	chr1	saccharide	QUISA32244_EIv1_0336550	Transcription termination factor like	IPR003690 (Transcription termination factor, mitochondrial/chloroplastic)	GO:0003690, GO:0006355
14	chr1	saccharide	QUISA32244_EIv1_0336560	Nascent polypeptide-associated complex subunit alpha-like protein	IPR016641 (Nascent polypeptide-associated complex subunit alpha)	GO:0005854
14	chr1	saccharide	QUISA32244_EIv1_0336570	Unknown protein	None	None
14	chr1	saccharide	QUISA32244_EIv1_0336580	Transcription elongation factor SPT6-like protein	IPR010994 (RuvA domain 2-like), IPR012337 (Ribonuclease H-like domain), IPR012340 (Nucleic acid-binding, OB-fold), IPR017072 (Transcription elongation factor Spt6), IPR023097 (Tex RuvX-like domain), IPR023323 (Tex-like domain), IPR028083 (Spt6 acidic, N-terminal domain), IPR028088 (Helix-turn-helix DNA-binding domain of Spt6), IPR032706 (Transcription elongation factor Spt6, helix-hairpin-helix m…	GO:0003676, GO:0003746, GO:0006139, GO:0006414, GO:0032968
14	chr1	saccharide	QUISA32244_EIv1_0336590	UDP-glycosyltransferase	IPR002213 (UDP-glucuronosyl/UDP-glucosyltransferase)	GO:0016740, GO:0016758
14	chr1	saccharide	QUISA32244_EIv1_0336600	UDP-rhamnose:rhamnosyltransferase 1	IPR002213 (UDP-glucuronosyl/UDP-glucosyltransferase)	GO:0016740, GO:0016758
14	chr1	saccharide	QUISA32244_EIv1_0336610	UDP-glycosyltransferase	IPR002213 (UDP-glucuronosyl/UDP-glucosyltransferase)	GO:0016740, GO:0016758
14	chr1	saccharide	QUISA32244_EIv1_0336620	Unknown protein	None	None
15	chr1	putative	QUISA32244_EIv1_0284570	Leucine-rich repeat receptor-like protein kinase	IPR001611 (Leucine-rich repeat), IPR003591 (Leucine-rich repeat, typical subtype), IPR011009 (Protein kinase-like domain), IPR013210 (Leucine-rich repeat-containing N-terminal, plant-type), IPR032675 (Leucine-rich repeat domain, L domain-like)	GO:0000166, GO:0004672, GO:0004674, GO:0005524, GO:0006468, GO:0016020, GO:0016021, GO:0016301, GO:0016310, GO:0016740
15	chr1	putative	QUISA32244_EIv1_0284580	Ty3/gypsy retrotransposon protein	IPR016197 (Chromo domain-like)	None
15	chr1	putative	QUISA32244_EIv1_0284590	Zinc finger protein	IPR015880 (Zinc finger, C2H2-like)	GO:0003676
15	chr1	putative	QUISA32244_EIv1_0284600	3-hydroxyisobutyrate dehydrogenase	IPR008927 (6-phosphogluconate dehydrogenase C-terminal domain-like), IPR011548 (3-hydroxyisobutyrate dehydrogenase), IPR016040 (NAD(P)-binding domain)	GO:0006551, GO:0006573, GO:0006574, GO:0008442, GO:0009083, GO:0016491, GO:0043621, GO:0050661, GO:0051287, GO:0055114
15	chr1	putative	QUISA32244_EIv1_0284610	Aldo/keto reductase	IPR020471 (Aldo/keto reductase), IPR023210 (NADP-dependent oxidoreductase domain)	GO:0016491, GO:0055114
15	chr1	putative	QUISA32244_EIv1_0284620	Receptor protein kinase, putative	IPR001611 (Leucine-rich repeat), IPR003591 (Leucine-rich repeat, typical subtype), IPR011009 (Protein kinase-like domain), IPR013210 (Leucine-rich repeat-containing N-terminal, plant-type), IPR013320 (Concanavalin A-like lectin/glucanase domain), IPR032675 (Leucine-rich repeat domain, L domain-like)	GO:0000165, GO:0000166, GO:0000186, GO:0004672, GO:0004709, GO:0005524, GO:0006468, GO:0016020, GO:0016021, GO:0016301, GO:0016310, GO:0016491, GO:0016740, GO:0032440, GO:0055114
15	chr1	putative	QUISA32244_EIv1_0284630	Receptor protein kinase, putative	IPR001611 (Leucine-rich repeat), IPR003591 (Leucine-rich repeat, typical subtype), IPR011009 (Protein kinase-like domain), IPR013210 (Leucine-rich repeat-containing N-terminal, plant-type), IPR013320 (Concanavalin A-like lectin/glucanase domain), IPR032675 (Leucine-rich repeat domain, L domain-like)	GO:0000165, GO:0000166, GO:0000186, GO:0004672, GO:0004709, GO:0005524, GO:0006468, GO:0016020, GO:0016021, GO:0016301, GO:0016310, GO:0016491, GO:0016740, GO:0032440, GO:0055114
15	chr1	putative	QUISA32244_EIv1_0284640	Unknown protein	None	None
16	chr1	alkaloid	QUISA32244_EIv1_0287440	Tyrosine-protein kinase	IPR011009 (Protein kinase-like domain)	GO:0004672, GO:0005524, GO:0006468, GO:0016301, GO:0016310
16	chr1	alkaloid	QUISA32244_EIv1_0287450	Retrovirus-related Pol polyprotein LINE-1	IPR000477 (Reverse transcriptase domain), IPR027124 (SWR1-complex protein 5/Craniofacial development protein)	None
16	chr1	alkaloid	QUISA32244_EIv1_0287460	histone acetyltransferase MCC1	IPR016181 (Acyl-CoA N-acyltransferase)	GO:0016740
16	chr1	alkaloid	QUISA32244_EIv1_0287470	Transmembrane protein	None	GO:0016020, GO:0016021
16	chr1	alkaloid	QUISA32244_EIv1_0287480	Stromal processing peptidase, chloroplastic	IPR011249 (Metalloenzyme, LuxS/M16 peptidase-like)	GO:0003824, GO:0004222, GO:0006508, GO:0008233, GO:0008237, GO:0009507, GO:0009536, GO:0009570, GO:0016485, GO:0016787, GO:0046872
16	chr1	alkaloid	QUISA32244_EIv1_0287490	S-norcoclaurine synthase-like	IPR023393 (START-like domain)	GO:0006952
16	chr1	alkaloid	QUISA32244_EIv1_0287500	Ankyrin repeat domain-containing protein 2	None	GO:0003950, GO:0016740, GO:0016757
16	chr1	alkaloid	QUISA32244_EIv1_0287510	Ankyrin repeat domain-containing protein	IPR020683 (Ankyrin repeat-containing domain)	None
16	chr1	alkaloid	QUISA32244_EIv1_0287520	Receptor-kinase, putative	IPR011009 (Protein kinase-like domain), IPR013210 (Leucine-rich repeat-containing N-terminal, plant-type), IPR013320 (Concanavalin A-like lectin/glucanase domain), IPR032675 (Leucine-rich repeat domain, L domain-like)	GO:0000166, GO:0004672, GO:0004674, GO:0004715, GO:0005524, GO:0006468, GO:0016020, GO:0016021, GO:0016301, GO:0016310, GO:0016491, GO:0016740, GO:0018108, GO:0032440, GO:0055114
16	chr1	alkaloid	QUISA32244_EIv1_0287530	Leucine-rich repeat receptor-like protein kinase family protein	IPR001611 (Leucine-rich repeat), IPR013210 (Leucine-rich repeat-containing N-terminal, plant-type), IPR032675 (Leucine-rich repeat domain, L domain-like)	None
16	chr1	alkaloid	QUISA32244_EIv1_0287540	S-norcoclaurine synthase-like	IPR023393 (START-like domain)	GO:0006952
16	chr1	alkaloid	QUISA32244_EIv1_0287550	Receptor-kinase, putative	IPR011009 (Protein kinase-like domain), IPR013210 (Leucine-rich repeat-containing N-terminal, plant-type), IPR013320 (Concanavalin A-like lectin/glucanase domain), IPR032675 (Leucine-rich repeat domain, L domain-like)	GO:0000166, GO:0004672, GO:0004674, GO:0004715, GO:0005524, GO:0006468, GO:0016020, GO:0016021, GO:0016301, GO:0016310, GO:0016491, GO:0016740, GO:0018108, GO:0032440, GO:0055114
16	chr1	alkaloid	QUISA32244_EIv1_0287560	S-norcoclaurine synthase-like	IPR023393 (START-like domain)	GO:0006952
16	chr1	alkaloid	QUISA32244_EIv1_0287570	aspartyl protease family protein 2	IPR001461 (Aspartic peptidase A1 family), IPR021109 (Aspartic peptidase domain), IPR032861 (Xylanase inhibitor, N-terminal)	GO:0004190, GO:0006508, GO:0008233, GO:0016787
16	chr1	alkaloid	QUISA32244_EIv1_0287580	UPF0678 fatty acid-binding protein-like protein	IPR011038 (Calycin-like), IPR014878 (Domain of unknown function DUF1794)	None
16	chr1	alkaloid	QUISA32244_EIv1_0287590	UPF0678 fatty acid-binding protein-like protein	None	None
16	chr1	alkaloid	QUISA32244_EIv1_0287600	Mediator of RNA polymerase II transcription subunit	IPR009332 (Mediator of RNA polymerase II transcription subunit 22)	GO:0003712, GO:0006357, GO:0016592
16	chr1	alkaloid	QUISA32244_EIv1_0287610	S-norcoclaurine synthase-like	IPR023393 (START-like domain)	GO:0006952
16	chr1	alkaloid	QUISA32244_EIv1_0287620	DNA topoisomerase 1-like	IPR001631 (DNA topoisomerase I), IPR008336 (DNA topoisomerase I, DNA binding, eukaryotic-type), IPR013034 (DNA topoisomerase I, domain 1), IPR013499 (DNA topoisomerase I, eukaryotic-type), IPR025834 (Topoisomerase I C-terminal domain)	GO:0003677, GO:0003917, GO:0005694, GO:0006265, GO:0016853
17	chr1	terpene	QUISA32244_EIv1_0287210	Myrcene synthase, chloroplastic	IPR008930 (Terpenoid cyclases/protein prenyltransferase alpha-alpha toroid), IPR008949 (Isoprenoid synthase domain)	GO:0000287, GO:0009507, GO:0009536, GO:0010333, GO:0016829, GO:0046872, GO:0050551
17	chr1	terpene	QUISA32244_EIv1_0287220	Zinc finger MYM-type protein 1-like	IPR008906 (HAT, C-terminal dimerisation domain)	None
17	chr1	terpene	QUISA32244_EIv1_0287230	Guanosine-3',5'-bis(Diphosphate) 3'-pyrophosphohydrolase	IPR003607 (HD/PDEase domain), IPR007685 (RelA/SpoT), IPR012675 (Beta-grasp domain)	GO:0015969, GO:0016787
17	chr1	terpene	QUISA32244_EIv1_0287240	Pentatricopeptide repeat-containing protein	IPR002885 (Pentatricopeptide repeat), IPR011990 (Tetratricopeptide-like helical domain), IPR032867 (DYW domain)	GO:0008270
17	chr1	terpene	QUISA32244_EIv1_0287250	exportin 1A	IPR016024 (Armadillo-type fold)	None
17	chr1	terpene	QUISA32244_EIv1_0287260	D-xylose-proton symporter-like 2	IPR005828 (Major facilitator, sugar transporter-like), IPR020846 (Major facilitator superfamily domain)	GO:0005215, GO:0016020, GO:0016021, GO:0022857, GO:0055085
17	chr1	terpene	QUISA32244_EIv1_0287270	protein SMG9-like	IPR027417 (P-loop containing nucleoside triphosphate hydrolase)	GO:0000184
17	chr1	terpene	QUISA32244_EIv1_0287280	NADH dehydrogenase [ubiquinone] iron-sulfur protein 6, mitochondrial	IPR019401 (Zinc finger, CHCC-type)	None
17	chr1	terpene	QUISA32244_EIv1_0287290	ATPase family AAA domain-containing protein 3	IPR003959 (ATPase, AAA-type, core), IPR021911 (ATPase family AAA domain-containing protein 3, domain of unknown function DUF3523), IPR027417 (P-loop containing nucleoside triphosphate hydrolase)	GO:0005524, GO:0005739, GO:0007005
17	chr1	terpene	QUISA32244_EIv1_0287300	4-coumarate--CoA ligase like	IPR000873 (AMP-dependent synthetase/ligase), IPR025110 (AMP-binding enzyme C-terminal domain)	GO:0003824, GO:0016874
17	chr1	terpene	QUISA32244_EIv1_0287310	Imidazole glycerol phosphate synthase subunit HisF	None	None
17	chr1	terpene	QUISA32244_EIv1_0287320	4-coumarate--CoA ligase like	IPR000873 (AMP-dependent synthetase/ligase), IPR025110 (AMP-binding enzyme C-terminal domain)	GO:0003824, GO:0016874
17	chr1	terpene	QUISA32244_EIv1_0287330	Disease resistance-like protein	IPR000157 (Toll/interleukin-1 receptor homology (TIR) domain), IPR002182 (NB-ARC), IPR011991 (Winged helix-turn-helix DNA-binding domain), IPR012336 (Thioredoxin-like fold), IPR027417 (P-loop containing nucleoside triphosphate hydrolase)	GO:0007165, GO:0043531
17	chr1	terpene	QUISA32244_EIv1_0287340	Unknown protein	None	None
17	chr1	terpene	QUISA32244_EIv1_0287350	Unknown protein	None	None
17	chr1	terpene	QUISA32244_EIv1_0287360	FAS1 domain-containing protein SELMODRAFT_448915-like	IPR000782 (FAS1 domain)	None
17	chr1	terpene	QUISA32244_EIv1_0287370	Cellulose synthase	IPR005150 (Cellulose synthase), IPR013083 (Zinc finger, RING/FYVE/PHD-type), IPR029044 (Nucleotide-diphospho-sugar transferases)	GO:0016020, GO:0016021, GO:0016740, GO:0016757, GO:0016760, GO:0030244, GO:0071555
17	chr1	terpene	QUISA32244_EIv1_0287380	TOM1-like protein 2	IPR004152 (GAT domain), IPR008942 (ENTH/VHS)	GO:0005623, GO:0006886
17	chr1	terpene	QUISA32244_EIv1_0287390	Inositol oxygenase	IPR007828 (Inositol oxygenase)	GO:0005506, GO:0005737, GO:0019310, GO:0050113, GO:0055114
17	chr1	terpene	QUISA32244_EIv1_0287400	Lysine-specific demethylase	IPR003347 (JmjC domain), IPR003349 (JmjN domain), IPR004198 (Zinc finger, C5HC2-type)	GO:0008168, GO:0032259
18	chr2	putative	QUISA32244_EIv1_0261560	Late embryogenesis abundant protein	IPR004864 (Late embryogenesis abundant protein, LEA-14)	GO:0016020, GO:0016021
18	chr2	putative	QUISA32244_EIv1_0261570	GDSL esterase/lipase	IPR013830 (SGNH hydrolase-type esterase domain)	GO:0016788
18	chr2	putative	QUISA32244_EIv1_0261580	Serine/threonine protein kinase	IPR011009 (Protein kinase-like domain)	GO:0004672, GO:0004674, GO:0005524, GO:0006468, GO:0016301, GO:0016310
18	chr2	putative	QUISA32244_EIv1_0261590	coiled-coil domain-containing protein 124	IPR010422 (Coiled-coil domain-containing protein 124)	None
18	chr2	putative	QUISA32244_EIv1_0261600	Geranylgeranyl pyrophosphate synthase	IPR008949 (Isoprenoid synthase domain)	GO:0008299, GO:0016740
18	chr2	putative	QUISA32244_EIv1_0261610	F-box/LRR-repeat protein	IPR006553 (Leucine-rich repeat, cysteine-containing subtype), IPR032675 (Leucine-rich repeat domain, L domain-like)	None
18	chr2	putative	QUISA32244_EIv1_0261620	Protein kinase, putative	IPR002912 (ACT domain), IPR011009 (Protein kinase-like domain)	GO:0004672, GO:0004715, GO:0005524, GO:0006468, GO:0016301, GO:0016310, GO:0016740, GO:0018108
18	chr2	putative	QUISA32244_EIv1_0261630	Mechanosensitive ion channel protein	IPR006685 (Mechanosensitive ion channel MscS)	GO:0005886, GO:0016020, GO:0016021, GO:0055085
18	chr2	putative	QUISA32244_EIv1_0261640	Pentatricopeptide repeat-containing protein, putative	IPR002885 (Pentatricopeptide repeat), IPR011990 (Tetratricopeptide-like helical domain)	None
18	chr2	putative	QUISA32244_EIv1_0261650	DDB1- and CUL4-associated factor 8-like	IPR015943 (WD40/YVTN repeat-like-containing domain)	None
19	chr2	saccharide	QUISA32244_EIv1_0154880	Complex 1 LYR protein	None	None
19	chr2	saccharide	QUISA32244_EIv1_0154890	Complex 1 LYR protein	None	None
19	chr2	saccharide	QUISA32244_EIv1_0154900	2-oxoglutarate (2OG) and Fe(II)-dependent oxygenase superfamily protein	IPR005123 (Oxoglutarate/iron-dependent dioxygenase), IPR026992 (Non-haem dioxygenase N-terminal domain), IPR027443 (Isopenicillin N synthase-like)	None
19	chr2	saccharide	QUISA32244_EIv1_0154910	Complex 1 LYR protein	None	None
19	chr2	saccharide	QUISA32244_EIv1_0154920	2-oxoglutarate (2OG) and Fe(II)-dependent oxygenase superfamily protein	IPR005123 (Oxoglutarate/iron-dependent dioxygenase), IPR027443 (Isopenicillin N synthase-like)	None
19	chr2	saccharide	QUISA32244_EIv1_0154930	Unknown protein	None	None
19	chr2	saccharide	QUISA32244_EIv1_0154940	2-oxoglutarate (2OG) and Fe(II)-dependent oxygenase superfamily protein	IPR005123 (Oxoglutarate/iron-dependent dioxygenase), IPR027443 (Isopenicillin N synthase-like)	None
19	chr2	saccharide	QUISA32244_EIv1_0154950	2-oxoglutarate (2OG) and Fe(II)-dependent oxygenase superfamily protein	IPR005123 (Oxoglutarate/iron-dependent dioxygenase), IPR026992 (Non-haem dioxygenase N-terminal domain), IPR027443 (Isopenicillin N synthase-like)	None
19	chr2	saccharide	QUISA32244_EIv1_0154960	Unknown protein	None	None
19	chr2	saccharide	QUISA32244_EIv1_0154970	Oxoglutarate-dependent dioxygenase 2	IPR005123 (Oxoglutarate/iron-dependent dioxygenase), IPR027443 (Isopenicillin N synthase-like)	GO:0016491, GO:0046872, GO:0051213, GO:0055114
19	chr2	saccharide	QUISA32244_EIv1_0154980	Protein SRG1-like	IPR026992 (Non-haem dioxygenase N-terminal domain), IPR027443 (Isopenicillin N synthase-like)	GO:0016491, GO:0046872, GO:0055114
19	chr2	saccharide	QUISA32244_EIv1_0154990	Protein SRG1-like	IPR026992 (Non-haem dioxygenase N-terminal domain), IPR027443 (Isopenicillin N synthase-like)	GO:0016491, GO:0046872, GO:0055114
19	chr2	saccharide	QUISA32244_EIv1_0155000	Protein NUCLEAR FUSION DEFECTIVE 4	IPR010658 (Nodulin-like), IPR020846 (Major facilitator superfamily domain)	None
19	chr2	saccharide	QUISA32244_EIv1_0155010	DUF538 family protein	IPR007493 (Protein of unknown function DUF538)	None
19	chr2	saccharide	QUISA32244_EIv1_0155020	Unknown protein	None	None
19	chr2	saccharide	QUISA32244_EIv1_0155030	2-oxoglutarate (2OG) and Fe(II)-dependent oxygenase superfamily protein	IPR005123 (Oxoglutarate/iron-dependent dioxygenase), IPR026992 (Non-haem dioxygenase N-terminal domain), IPR027443 (Isopenicillin N synthase-like)	None
19	chr2	saccharide	QUISA32244_EIv1_0155040	2-oxoglutarate (2OG) and Fe(II)-dependent oxygenase superfamily protein	IPR005123 (Oxoglutarate/iron-dependent dioxygenase), IPR026992 (Non-haem dioxygenase N-terminal domain), IPR027443 (Isopenicillin N synthase-like)	None
19	chr2	saccharide	QUISA32244_EIv1_0155050	Leucine-rich receptor-like kinase family protein, putative	IPR001611 (Leucine-rich repeat), IPR032675 (Leucine-rich repeat domain, L domain-like)	GO:0016020, GO:0016021, GO:0016301, GO:0016310
19	chr2	saccharide	QUISA32244_EIv1_0155060	receptor-like protein kinase	IPR001611 (Leucine-rich repeat), IPR013210 (Leucine-rich repeat-containing N-terminal, plant-type), IPR032675 (Leucine-rich repeat domain, L domain-like)	GO:0016301, GO:0016310
19	chr2	saccharide	QUISA32244_EIv1_0155070	Heptahelical transmembrane protein	IPR004254 (AdipoR/Haemolysin-III-related)	GO:0016020, GO:0016021
19	chr2	saccharide	QUISA32244_EIv1_0155080	Sucrose phosphate synthase	IPR012819 (Sucrose phosphate synthase, plant)	GO:0005985, GO:0016157, GO:0016740, GO:0016757, GO:0046524
19	chr2	saccharide	QUISA32244_EIv1_0155090	Kinase family protein	IPR011009 (Protein kinase-like domain)	GO:0004672, GO:0005524, GO:0005886, GO:0006468, GO:0009506, GO:0016301, GO:0016310, GO:0046777
19	chr2	saccharide	QUISA32244_EIv1_0155100	Chloride channel protein	IPR001807 (Chloride channel, voltage gated)	GO:0005247, GO:0006811, GO:0006821, GO:0016020, GO:0016021, GO:0055085, GO:1902476
19	chr2	saccharide	QUISA32244_EIv1_0155110	Aldo/keto reductase	IPR020471 (Aldo/keto reductase), IPR023210 (NADP-dependent oxidoreductase domain)	GO:0016491, GO:0055114
19	chr2	saccharide	QUISA32244_EIv1_0155120	Armadillo-like helical	IPR016024 (Armadillo-type fold)	None
19	chr2	saccharide	QUISA32244_EIv1_0155130	Translocase of chloroplast 90 chloroplastic	IPR024283 (Translocase of chloroplast 159/132, membrane anchor domain), IPR027417 (P-loop containing nucleoside triphosphate hydrolase)	GO:0005525, GO:0016817
19	chr2	saccharide	QUISA32244_EIv1_0155140	Ubiquitinyl hydrolase 1	IPR001607 (Zinc finger, UBP-type), IPR013083 (Zinc finger, RING/FYVE/PHD-type), IPR028889 (Ubiquitin specific protease domain)	GO:0006508, GO:0006511, GO:0008233, GO:0008234, GO:0008270, GO:0016579, GO:0016787, GO:0036459, GO:0046872
20	chr2	putative	QUISA32244_EIv1_0155650	Protein kinase superfamily protein	IPR011009 (Protein kinase-like domain)	None
20	chr2	putative	QUISA32244_EIv1_0155660	2-isopropylmalate synthase 2	IPR005671 (2-isopropylmalate synthase, bacterial-type)	GO:0003824, GO:0003852, GO:0009098, GO:0019752, GO:0046912
20	chr2	putative	QUISA32244_EIv1_0155670	plant UBX domain-containing protein 11	IPR012336 (Thioredoxin-like fold), IPR029071 (Ubiquitin-related domain)	None
20	chr2	putative	QUISA32244_EIv1_0155680	Pentatricopeptide repeat-containing protein	IPR002885 (Pentatricopeptide repeat), IPR011990 (Tetratricopeptide-like helical domain)	None
20	chr2	putative	QUISA32244_EIv1_0155690	F-box protein	IPR001810 (F-box domain), IPR011043 (Galactose oxidase/kelch, beta-propeller), IPR017451 (F-box associated interaction domain)	None
20	chr2	putative	QUISA32244_EIv1_0155700	S-adenosyl-L-methionine-dependent methyltransferases superfamily protein	IPR004159 (Putative S-adenosyl-L-methionine-dependent methyltransferase), IPR029063 (S-adenosyl-L-methionine-dependent methyltransferase)	GO:0008168, GO:0016740, GO:0032259
21	chr2	saccharide	QUISA32244_EIv1_0156460	Xyloglucan endotransglucosylase/hydrolase	IPR008264 (Beta-glucanase), IPR013320 (Concanavalin A-like lectin/glucanase domain), IPR016455 (Xyloglucan endotransglucosylase/hydrolase)	GO:0004553, GO:0005576, GO:0005618, GO:0005975, GO:0006073, GO:0008152, GO:0010411, GO:0016740, GO:0016762, GO:0016787, GO:0016798, GO:0042546, GO:0048046, GO:0071555
21	chr2	saccharide	QUISA32244_EIv1_0156470	protoheme IX farnesyltransferase, mitochondrial-like	IPR000537 (UbiA prenyltransferase family)	GO:0008495, GO:0016020, GO:0016021, GO:0016740, GO:0016765, GO:0048034
21	chr2	saccharide	QUISA32244_EIv1_0156480	Glycosyltransferase	IPR002213 (UDP-glucuronosyl/UDP-glucosyltransferase)	GO:0016740, GO:0016757, GO:0016758
21	chr2	saccharide	QUISA32244_EIv1_0156490	Glycosyltransferase	IPR002213 (UDP-glucuronosyl/UDP-glucosyltransferase)	GO:0008194, GO:0016740, GO:0016757, GO:0016758, GO:0043231, GO:0080043, GO:0080044
21	chr2	saccharide	QUISA32244_EIv1_0156500	Polypyrimidine tract-binding protein-like 3	IPR012677 (Nucleotide-binding alpha-beta plait domain)	GO:0003676, GO:0003723, GO:0005634, GO:0006397
21	chr2	saccharide	QUISA32244_EIv1_0156510	Glycosyltransferase	IPR002213 (UDP-glucuronosyl/UDP-glucosyltransferase)	GO:0008194, GO:0016740, GO:0016757, GO:0016758, GO:0043231, GO:0080043, GO:0080044
21	chr2	saccharide	QUISA32244_EIv1_0156520	Receptor-like kinase	IPR001611 (Leucine-rich repeat), IPR003591 (Leucine-rich repeat, typical subtype), IPR011009 (Protein kinase-like domain), IPR013210 (Leucine-rich repeat-containing N-terminal, plant-type), IPR013320 (Concanavalin A-like lectin/glucanase domain), IPR032675 (Leucine-rich repeat domain, L domain-like)	GO:0000166, GO:0004672, GO:0004674, GO:0005524, GO:0006468, GO:0016020, GO:0016021, GO:0016301, GO:0016310, GO:0016740
21	chr2	saccharide	QUISA32244_EIv1_0156530	Glucan endo-1,3-beta-glucosidase-like protein	IPR000490 (Glycoside hydrolase family 17), IPR012946 (X8 domain), IPR017853 (Glycoside hydrolase superfamily)	GO:0004553, GO:0005975, GO:0008152, GO:0016787, GO:0016798
21	chr2	saccharide	QUISA32244_EIv1_0156540	Selenium-binding protein, putative	IPR008826 (Selenium-binding protein)	GO:0008430
21	chr2	saccharide	QUISA32244_EIv1_0156550	Rapid ALkalinization Factor	IPR008801 (Rapid ALkalinization Factor)	None
21	chr2	saccharide	QUISA32244_EIv1_0156560	Histidine protein methyltransferase 1 like	IPR019410 (Lysine methyltransferase), IPR029063 (S-adenosyl-L-methionine-dependent methyltransferase)	GO:0008168, GO:0016740, GO:0032259
21	chr2	saccharide	QUISA32244_EIv1_0156570	Naringenin,2-oxoglutarate 3-dioxygenase-like	IPR005123 (Oxoglutarate/iron-dependent dioxygenase), IPR027443 (Isopenicillin N synthase-like)	GO:0016491, GO:0046872, GO:0051213, GO:0055114
21	chr2	saccharide	QUISA32244_EIv1_0156580	Xyloglucan galactosyltransferase KATAMARI1	IPR004263 (Exostosin-like)	GO:0006486, GO:0016020, GO:0016021, GO:0016740, GO:0016757
22	chr2	alkaloid	QUISA32244_EIv1_0157100	Methylthioribose-1-phosphate isomerase	IPR000649 (Initiation factor 2B-related), IPR027363 (Methylthioribose-1-phosphate isomerase-like, N-terminal domain)	GO:0005634, GO:0005737, GO:0008652, GO:0009086, GO:0016853, GO:0019284, GO:0019509, GO:0044237, GO:0044249, GO:0046523
22	chr2	alkaloid	QUISA32244_EIv1_0157110	ATP-dependent DNA helicase	IPR011545 (DEAD/DEAH box helicase domain), IPR027417 (P-loop containing nucleoside triphosphate hydrolase)	GO:0000166, GO:0003676, GO:0004386, GO:0005524, GO:0005634, GO:0006310, GO:0008026, GO:0016787
22	chr2	alkaloid	QUISA32244_EIv1_0157120	ATP-dependent DNA helicase	IPR004589 (DNA helicase, ATP-dependent, RecQ type), IPR027417 (P-loop containing nucleoside triphosphate hydrolase)	GO:0000166, GO:0003676, GO:0004386, GO:0005524, GO:0005634, GO:0006310, GO:0008026, GO:0016787
22	chr2	alkaloid	QUISA32244_EIv1_0157130	Strictosidine synthase	IPR004141 (Strictosidine synthase)	GO:0009058, GO:0016020, GO:0016021, GO:0016844
22	chr2	alkaloid	QUISA32244_EIv1_0157140	Retrovirus-related Pol polyprotein from transposon TNT 1-94	None	None
22	chr2	alkaloid	QUISA32244_EIv1_0157150	Strictosidine synthase	IPR004141 (Strictosidine synthase)	GO:0009058, GO:0016020, GO:0016021, GO:0016844
22	chr2	alkaloid	QUISA32244_EIv1_0157160	Aldehyde dehydrogenase	IPR016161 (Aldehyde/histidinol dehydrogenase)	GO:0004030, GO:0016491, GO:0016620, GO:0055114
22	chr2	alkaloid	QUISA32244_EIv1_0157170	Cation/calcium exchanger like	IPR004837 (Sodium/calcium exchanger membrane region)	GO:0016020, GO:0016021, GO:0055085
22	chr2	alkaloid	QUISA32244_EIv1_0157180	guanine nucleotide-binding protein subunit gamma 3	IPR015898 (G-protein gamma-like domain)	GO:0007186
22	chr2	alkaloid	QUISA32244_EIv1_0157190	RING-box protein 1a	IPR013083 (Zinc finger, RING/FYVE/PHD-type)	GO:0008270
22	chr2	alkaloid	QUISA32244_EIv1_0157200	Cytochrome P450	IPR001128 (Cytochrome P450)	GO:0005506, GO:0016020, GO:0016021, GO:0016705, GO:0020037, GO:0055114
22	chr2	alkaloid	QUISA32244_EIv1_0157210	Cytochrome P450	IPR001128 (Cytochrome P450)	GO:0004497, GO:0005506, GO:0016491, GO:0016705, GO:0020037, GO:0046872, GO:0055114
22	chr2	alkaloid	QUISA32244_EIv1_0157220	Kinase-like protein	IPR011009 (Protein kinase-like domain)	GO:0004672, GO:0005524, GO:0006468, GO:0016301, GO:0016310
23	chr2	saccharide	QUISA32244_EIv1_0182920	Glycosyltransferase	IPR002213 (UDP-glucuronosyl/UDP-glucosyltransferase)	GO:0016740, GO:0016757, GO:0016758
23	chr2	saccharide	QUISA32244_EIv1_0182930	UDP-glycosyltransferase	IPR002213 (UDP-glucuronosyl/UDP-glucosyltransferase)	GO:0016740, GO:0016758
23	chr2	saccharide	QUISA32244_EIv1_0182940	Protein DETOXIFICATION	IPR002528 (Multi antimicrobial extrusion protein)	GO:0006855, GO:0015238, GO:0015297, GO:0016020, GO:0016021, GO:0055085
23	chr2	saccharide	QUISA32244_EIv1_0182950	MYB transcription factor	IPR009057 (Homeobox domain-like)	GO:0003677, GO:0005634
23	chr2	saccharide	QUISA32244_EIv1_0182960	Kinase family protein	IPR000270 (PB1 domain), IPR011009 (Protein kinase-like domain)	GO:0004672, GO:0005524, GO:0006468, GO:0016301, GO:0016310
23	chr2	saccharide	QUISA32244_EIv1_0182970	26S proteasome regulatory subunit 4 homolog	IPR003959 (ATPase, AAA-type, core), IPR005937 (26S proteasome subunit P45), IPR027417 (P-loop containing nucleoside triphosphate hydrolase)	GO:0000166, GO:0000502, GO:0005524, GO:0005634, GO:0005737, GO:0008540, GO:0016787, GO:0017025, GO:0030163, GO:0036402, GO:1901800
23	chr2	saccharide	QUISA32244_EIv1_0182980	FGGY carbohydrate kinase domain-containing protein	IPR006003 (FGGY carbohydrate kinase, pentulose kinase)	GO:0005975, GO:0016301, GO:0016310, GO:0016773
23	chr2	saccharide	QUISA32244_EIv1_0182990	Bifunctional dethiobiotin synthetase/7,8-diamino-pelargonic acid aminotransferase, mitochondrial	IPR005814 (Aminotransferase class-III), IPR015424 (Pyridoxal phosphate-dependent transferase), IPR027417 (P-loop containing nucleoside triphosphate hydrolase)	GO:0000287, GO:0003824, GO:0004141, GO:0005524, GO:0008483, GO:0009102, GO:0016740, GO:0030170
23	chr2	saccharide	QUISA32244_EIv1_0183000	Calmodulin-binding protein	IPR012416 (CALMODULIN-BINDING PROTEIN60)	GO:0005516, GO:0016020, GO:0016021
24	chr2	polyketide	QUISA32244_EIv1_0181220	glycine-rich protein 23-like	None	None
24	chr2	polyketide	QUISA32244_EIv1_0181230	Pentatricopeptide repeat-containing protein	IPR002885 (Pentatricopeptide repeat), IPR033443 (Pentacotripeptide-repeat region of PROPR)	None
24	chr2	polyketide	QUISA32244_EIv1_0181240	B3 domain-containing protein	IPR015300 (DNA-binding pseudobarrel domain)	GO:0003677, GO:0005634
24	chr2	polyketide	QUISA32244_EIv1_0181250	Transcription initiation factor TFIID subunit like	None	GO:0003743, GO:0006413
24	chr2	polyketide	QUISA32244_EIv1_0181260	Receptor-like protein kinase	IPR001611 (Leucine-rich repeat), IPR003591 (Leucine-rich repeat, typical subtype), IPR011009 (Protein kinase-like domain), IPR013210 (Leucine-rich repeat-containing N-terminal, plant-type), IPR032675 (Leucine-rich repeat domain, L domain-like)	GO:0004672, GO:0005524, GO:0006468, GO:0016020, GO:0016021, GO:0016301, GO:0016310
24	chr2	polyketide	QUISA32244_EIv1_0181270	Inosine triphosphate pyrophosphatase family protein	IPR029001 (Inosine triphosphate pyrophosphatase-like)	None
24	chr2	polyketide	QUISA32244_EIv1_0181280	Pectate lyase	IPR011050 (Pectin lyase fold/virulence factor), IPR018082 (AmbAllergen)	GO:0016829, GO:0030570, GO:0045490, GO:0046872
24	chr2	polyketide	QUISA32244_EIv1_0181290	Purple acid phosphatase	IPR008963 (Purple acid phosphatase-like, N-terminal), IPR025733 (Iron/zinc purple acid phosphatase-like C-terminal domain), IPR029052 (Metallo-dependent phosphatase-like)	GO:0003993, GO:0016311, GO:0016787, GO:0046872
24	chr2	polyketide	QUISA32244_EIv1_0181300	Aldo/keto reductase/potassium channel subunit beta	IPR005399 (Potassium channel, voltage-dependent, beta subunit, KCNAB-related), IPR023210 (NADP-dependent oxidoreductase domain)	None
24	chr2	polyketide	QUISA32244_EIv1_0181310	Serine/threonine-protein kinase EDR1	IPR000270 (PB1 domain), IPR011009 (Protein kinase-like domain)	GO:0004672, GO:0005524, GO:0006468, GO:0016301, GO:0016310
24	chr2	polyketide	QUISA32244_EIv1_0181320	3-ketoacyl-CoA thiolase 2, peroxisomal	IPR016039 (Thiolase-like)	GO:0003824, GO:0003988, GO:0005730, GO:0005739, GO:0005774, GO:0005777, GO:0006629, GO:0006631, GO:0006633, GO:0006635, GO:0009507, GO:0009514, GO:0009611, GO:0009695, GO:0009789, GO:0010111, GO:0010124, GO:0016020, GO:0016740, GO:0016746, GO:0016747, GO:0031408
24	chr2	polyketide	QUISA32244_EIv1_0181330	E3 ubiquitin-protein ligase SDIR1	IPR013083 (Zinc finger, RING/FYVE/PHD-type)	GO:0016874
24	chr2	polyketide	QUISA32244_EIv1_0181340	Chalcone synthase	IPR011141 (Polyketide synthase, type III), IPR016039 (Thiolase-like)	GO:0003824, GO:0005575, GO:0009058, GO:0009813, GO:0016210, GO:0016740, GO:0016746, GO:0016747
24	chr2	polyketide	QUISA32244_EIv1_0181350	Ankyrin repeat domain-containing protein	IPR020683 (Ankyrin repeat-containing domain), IPR021832 (Ankyrin repeat domain-containing protein 13)	None
24	chr2	polyketide	QUISA32244_EIv1_0181360	Ubiquinone biosynthesis monooxygenase COQ6, mitochondrial	IPR002938 (FAD-binding domain), IPR010971 (Ubiquinone biosynthesis hydroxylase UbiH/COQ6), IPR023753 (FAD/NAD(P)-binding domain)	GO:0004497, GO:0005739, GO:0005743, GO:0006744, GO:0016020, GO:0016491, GO:0016709, GO:0016712, GO:0031314, GO:0050660, GO:0055114, GO:0071949
24	chr2	polyketide	QUISA32244_EIv1_0181370	Protein kinase	IPR011009 (Protein kinase-like domain)	GO:0016301, GO:0016310
25	chr2	alkaloid	QUISA32244_EIv1_0178000	Lipoxygenase	IPR000907 (Lipoxygenase), IPR027433 (Lipoxygenase, domain 3)	GO:0006633, GO:0016491, GO:0016702, GO:0031408, GO:0046872, GO:0051213, GO:0055114
25	chr2	alkaloid	QUISA32244_EIv1_0178010	photosystem I reaction center subunit II, chloroplastic-like	IPR003685 (Photosystem I PsaD)	GO:0009522, GO:0009538, GO:0015979
25	chr2	alkaloid	QUISA32244_EIv1_0178020	Thermospermine synthase	IPR001045 (Spermidine/spermine synthases), IPR029063 (S-adenosyl-L-methionine-dependent methyltransferase)	GO:0003824, GO:0006596, GO:0016740
25	chr2	alkaloid	QUISA32244_EIv1_0178030	S-locus lectin kinase family protein	IPR000858 (S-locus glycoprotein domain), IPR011009 (Protein kinase-like domain), IPR013320 (Concanavalin A-like lectin/glucanase domain)	GO:0000166, GO:0004672, GO:0004674, GO:0005524, GO:0006468, GO:0016020, GO:0016021, GO:0016301, GO:0016310, GO:0016740, GO:0030246, GO:0048544
25	chr2	alkaloid	QUISA32244_EIv1_0178040	Receptor-like protein kinase	IPR011009 (Protein kinase-like domain)	GO:0000166, GO:0004672, GO:0004674, GO:0005524, GO:0006468, GO:0016020, GO:0016021, GO:0016301, GO:0016310, GO:0016740
25	chr2	alkaloid	QUISA32244_EIv1_0178050	G-type lectin S-receptor-like serine/threonine-protein kinase	IPR000858 (S-locus glycoprotein domain)	GO:0004672, GO:0005524, GO:0006468, GO:0016301, GO:0016310, GO:0030246, GO:0048544
25	chr2	alkaloid	QUISA32244_EIv1_0178060	G-type lectin S-receptor-like serine/threonine-protein kinase	IPR001480 (Bulb-type lectin domain)	GO:0016301, GO:0016310, GO:0030246, GO:0048544
25	chr2	alkaloid	QUISA32244_EIv1_0178070	Amine oxidase	IPR000269 (Copper amine oxidase)	GO:0005507, GO:0008131, GO:0009308, GO:0048038, GO:0055114
25	chr2	alkaloid	QUISA32244_EIv1_0178080	Heat shock protein 70 kDa	IPR013126 (Heat shock protein 70 family), IPR029047 (Heat shock protein 70kD, peptide-binding domain)	GO:0000166, GO:0005524
26	chr2	polyketide	QUISA32244_EIv1_0176030	Dynein light chain	IPR001372 (Dynein light chain, type 1/2)	GO:0003774, GO:0005737, GO:0005856, GO:0005874, GO:0005875, GO:0007017, GO:0030286
26	chr2	polyketide	QUISA32244_EIv1_0176040	Glyoxysomal fatty acid beta-oxidation multifunctional protein mfp-a	IPR001753 (Crotonase superfamily), IPR008927 (6-phosphogluconate dehydrogenase C-terminal domain-like), IPR013328 (6-phosphogluconate dehydrogenase, domain 2), IPR016040 (NAD(P)-binding domain), IPR029045 (ClpP/crotonase-like domain)	GO:0003824, GO:0003857, GO:0006631, GO:0016020, GO:0016021, GO:0016491, GO:0055114
26	chr2	polyketide	QUISA32244_EIv1_0176050	Vitellogenin-like protein	None	None
26	chr2	polyketide	QUISA32244_EIv1_0176060	3-ketoacyl-CoA synthase	IPR012392 (Very-long-chain 3-ketoacyl-CoA synthase), IPR016039 (Thiolase-like)	GO:0003824, GO:0006633, GO:0016020, GO:0016021, GO:0016740, GO:0016746, GO:0016747
26	chr2	polyketide	QUISA32244_EIv1_0176070	UDP-glucuronic acid decarboxylase	IPR016040 (NAD(P)-binding domain)	GO:0016020, GO:0016021
26	chr2	polyketide	QUISA32244_EIv1_0176080	protein pleiotropic regulatory locus 1	IPR015943 (WD40/YVTN repeat-like-containing domain), IPR020472 (G-protein beta WD-40 repeat)	None
27	chr2	lignan	QUISA32244_EIv1_0174970	Protein phosphatase 2C family protein	IPR001932 (PPM-type phosphatase domain), IPR015655 (Protein phosphatase 2C family)	None
27	chr2	lignan	QUISA32244_EIv1_0174980	enoyl-CoA hydratase/isomerase A	IPR001753 (Crotonase superfamily), IPR029045 (ClpP/crotonase-like domain)	None
27	chr2	lignan	QUISA32244_EIv1_0174990	Peroxidase	IPR010255 (Haem peroxidase)	GO:0004601, GO:0005576, GO:0006979, GO:0016491, GO:0020037, GO:0042744, GO:0046872, GO:0055114, GO:0098869
27	chr2	lignan	QUISA32244_EIv1_0175000	Pectinesterase	IPR011050 (Pectin lyase fold/virulence factor)	GO:0005618, GO:0016020, GO:0016021, GO:0016787, GO:0030599, GO:0042545, GO:0045330, GO:0045490
27	chr2	lignan	QUISA32244_EIv1_0175010	Unknown protein	None	None
27	chr2	lignan	QUISA32244_EIv1_0175020	Huntingtin-interacting K-like protein	None	None
27	chr2	lignan	QUISA32244_EIv1_0175030	Kinase family protein	IPR000014 (PAS domain), IPR000700 (PAS-associated, C-terminal), IPR011009 (Protein kinase-like domain)	GO:0004672, GO:0005524, GO:0006355, GO:0006468, GO:0016301, GO:0016310
27	chr2	lignan	QUISA32244_EIv1_0175040	Phytochrome	IPR001294 (Phytochrome), IPR005467 (Histidine kinase domain), IPR029016 (GAF domain-like)	GO:0000155, GO:0000160, GO:0005634, GO:0006355, GO:0007165, GO:0009584, GO:0009585, GO:0009881, GO:0017006, GO:0018298, GO:0023014, GO:0042803, GO:0050896
27	chr2	lignan	QUISA32244_EIv1_0175050	ATP-citrate synthase beta chain protein	IPR002020 (Citrate synthase), IPR016040 (NAD(P)-binding domain), IPR016102 (Succinyl-CoA synthetase-like)	GO:0003824, GO:0046912
27	chr2	lignan	QUISA32244_EIv1_0175060	Dirigent protein	IPR004265 (Plant disease resistance response protein)	GO:0005576, GO:0016020, GO:0016021, GO:0048046
27	chr2	lignan	QUISA32244_EIv1_0175070	Receptor-like protein kinase	IPR011009 (Protein kinase-like domain), IPR013320 (Concanavalin A-like lectin/glucanase domain), IPR024788 (Malectin-like carbohydrate-binding domain)	GO:0004672, GO:0005524, GO:0006468, GO:0016020, GO:0016021, GO:0016301, GO:0016310
27	chr2	lignan	QUISA32244_EIv1_0175080	protein TAPETUM DETERMINANT 1-like	None	None
28	chr2	saccharide	QUISA32244_EIv1_0173790	ER lumen protein-retaining receptor	IPR000133 (ER lumen protein retaining receptor)	GO:0005783, GO:0006621, GO:0016021, GO:0046923
28	chr2	saccharide	QUISA32244_EIv1_0173800	Pentatricopeptide repeat-containing protein, putative	IPR002885 (Pentatricopeptide repeat), IPR011990 (Tetratricopeptide-like helical domain), IPR032867 (DYW domain)	None
28	chr2	saccharide	QUISA32244_EIv1_0173810	UBX domain-containing protein 1	IPR009060 (UBA-like)	GO:0003676
28	chr2	saccharide	QUISA32244_EIv1_0173820	Two-component response regulator	IPR009057 (Homeobox domain-like), IPR011006 (CheY-like superfamily)	GO:0000160, GO:0003677, GO:0003700, GO:0005634, GO:0006355, GO:0007165
28	chr2	saccharide	QUISA32244_EIv1_0173830	Two-component response regulator	IPR009057 (Homeobox domain-like), IPR011006 (CheY-like superfamily)	GO:0000160, GO:0003677, GO:0003700, GO:0005634, GO:0006355, GO:0007165
28	chr2	saccharide	QUISA32244_EIv1_0173840	Small ubiquitin-related modifier	IPR029071 (Ubiquitin-related domain)	GO:0005634, GO:0016925
28	chr2	saccharide	QUISA32244_EIv1_0173850	TBC1 domain family member protein	IPR000195 (Rab-GTPase-TBC domain)	None
28	chr2	saccharide	QUISA32244_EIv1_0173860	Receptor-like kinase	IPR011009 (Protein kinase-like domain), IPR013210 (Leucine-rich repeat-containing N-terminal, plant-type), IPR013320 (Concanavalin A-like lectin/glucanase domain), IPR032675 (Leucine-rich repeat domain, L domain-like)	GO:0004672, GO:0005524, GO:0006468, GO:0016020, GO:0016021, GO:0016301, GO:0016310
28	chr2	saccharide	QUISA32244_EIv1_0173870	Methionine-tRNA ligase, putative	IPR009080 (Aminoacyl-tRNA synthetase, class Ia, anticodon-binding), IPR012340 (Nucleic acid-binding, OB-fold), IPR014729 (Rossmann-like alpha/beta/alpha sandwich fold), IPR014758 (Methionyl-tRNA synthetase), IPR029038 (Methionyl-tRNA synthetase, Zn-domain)	GO:0000049, GO:0000166, GO:0003723, GO:0004812, GO:0004825, GO:0005524, GO:0005737, GO:0006412, GO:0006418, GO:0006431, GO:0016874
28	chr2	saccharide	QUISA32244_EIv1_0173880	Receptor-like kinase	IPR011009 (Protein kinase-like domain), IPR013210 (Leucine-rich repeat-containing N-terminal, plant-type), IPR013320 (Concanavalin A-like lectin/glucanase domain), IPR032675 (Leucine-rich repeat domain, L domain-like)	GO:0004672, GO:0005524, GO:0006468, GO:0016020, GO:0016021, GO:0016301, GO:0016310
28	chr2	saccharide	QUISA32244_EIv1_0173890	Receptor-like kinase	IPR011009 (Protein kinase-like domain), IPR013210 (Leucine-rich repeat-containing N-terminal, plant-type), IPR032675 (Leucine-rich repeat domain, L domain-like)	GO:0004672, GO:0005524, GO:0006468, GO:0016020, GO:0016021, GO:0016301, GO:0016310
28	chr2	saccharide	QUISA32244_EIv1_0173900	Sucrose phosphate synthase	IPR012819 (Sucrose phosphate synthase, plant)	GO:0005985, GO:0016157, GO:0016740, GO:0016757, GO:0046524
28	chr2	saccharide	QUISA32244_EIv1_0173910	Protein kinase family protein	IPR011009 (Protein kinase-like domain), IPR016024 (Armadillo-type fold)	GO:0004672, GO:0005524, GO:0006468, GO:0016301, GO:0016310
28	chr2	saccharide	QUISA32244_EIv1_0173920	40S ribosomal protein S6	IPR001377 (Ribosomal protein S6e)	GO:0003735, GO:0005840, GO:0006412
28	chr2	saccharide	QUISA32244_EIv1_0173930	Major facilitator superfamily protein	IPR000109 (Proton-dependent oligopeptide transporter family), IPR020846 (Major facilitator superfamily domain)	None
29	chr11	saccharide	QUISA32244_EIv1_0321850	protein FATTY ACID EXPORT 3, chloroplastic	IPR005349 (TMEM14 family)	GO:0016020, GO:0016021
29	chr11	saccharide	QUISA32244_EIv1_0321860	Leucine-rich receptor-like protein kinase family protein	IPR001611 (Leucine-rich repeat), IPR003591 (Leucine-rich repeat, typical subtype), IPR011009 (Protein kinase-like domain), IPR013210 (Leucine-rich repeat-containing N-terminal, plant-type), IPR032675 (Leucine-rich repeat domain, L domain-like)	GO:0000166, GO:0004672, GO:0005524, GO:0006468, GO:0016020, GO:0016021, GO:0016301, GO:0016310
29	chr11	saccharide	QUISA32244_EIv1_0321870	Pentatricopeptide repeat-containing protein	IPR002885 (Pentatricopeptide repeat), IPR011990 (Tetratricopeptide-like helical domain), IPR033443 (Pentacotripeptide-repeat region of PROPR)	None
29	chr11	saccharide	QUISA32244_EIv1_0321880	(+)-neomenthol dehydrogenase	IPR002347 (Short-chain dehydrogenase/reductase SDR)	GO:0004090, GO:0016491, GO:0055114
29	chr11	saccharide	QUISA32244_EIv1_0321890	elongation factor P-like	IPR020599 (Translation elongation factor P/YeiP)	GO:0003746, GO:0005737, GO:0006414, GO:0043043
29	chr11	saccharide	QUISA32244_EIv1_0321900	Cellulose synthase	IPR005150 (Cellulose synthase), IPR029044 (Nucleotide-diphospho-sugar transferases)	GO:0016020, GO:0016021, GO:0016740, GO:0016757, GO:0016760, GO:0030244, GO:0071555
29	chr11	saccharide	QUISA32244_EIv1_0321910	(+)-neomenthol dehydrogenase	IPR002347 (Short-chain dehydrogenase/reductase SDR)	None
29	chr11	saccharide	QUISA32244_EIv1_0321920	UDP-glycosyltransferase	IPR002213 (UDP-glucuronosyl/UDP-glucosyltransferase)	GO:0016740, GO:0016758
29	chr11	saccharide	QUISA32244_EIv1_0321930	Glycosyltransferase	IPR002213 (UDP-glucuronosyl/UDP-glucosyltransferase)	GO:0016740, GO:0016757, GO:0016758
29	chr11	saccharide	QUISA32244_EIv1_0321940	UDP-glycosyltransferase	IPR002213 (UDP-glucuronosyl/UDP-glucosyltransferase)	GO:0016740, GO:0016758
29	chr11	saccharide	QUISA32244_EIv1_0321950	UDP-glycosyltransferase	IPR002213 (UDP-glucuronosyl/UDP-glucosyltransferase)	GO:0016740, GO:0016758
29	chr11	saccharide	QUISA32244_EIv1_0321960	UDP-glycosyltransferase	IPR002213 (UDP-glucuronosyl/UDP-glucosyltransferase)	GO:0016740, GO:0016758
29	chr11	saccharide	QUISA32244_EIv1_0321970	Receptor-like protein kinase	IPR011009 (Protein kinase-like domain)	GO:0004672, GO:0005524, GO:0006468, GO:0016301, GO:0016310
29	chr11	saccharide	QUISA32244_EIv1_0321980	RING-H2 finger protein	IPR013083 (Zinc finger, RING/FYVE/PHD-type)	GO:0016020, GO:0016021
29	chr11	saccharide	QUISA32244_EIv1_0321990	Non-specific lipid-transfer protein	IPR000528 (Plant lipid transfer protein/Par allergen), IPR016140 (Bifunctional inhibitor/plant lipid transfer protein/seed storage helical domain)	GO:0006869, GO:0008289
29	chr11	saccharide	QUISA32244_EIv1_0322000	Cytochrome P450	IPR001128 (Cytochrome P450)	GO:0004497, GO:0005506, GO:0016491, GO:0016705, GO:0020037, GO:0046872, GO:0055114
29	chr11	saccharide	QUISA32244_EIv1_0322010	MACPF domain-containing protein	IPR020864 (Membrane attack complex component/perforin (MACPF) domain)	None
29	chr11	saccharide	QUISA32244_EIv1_0322020	Protein kinase superfamily protein	IPR011009 (Protein kinase-like domain)	None
29	chr11	saccharide	QUISA32244_EIv1_0322030	vinorine synthase-like	IPR003480 (Transferase), IPR023213 (Chloramphenicol acetyltransferase-like domain)	GO:0016747
29	chr11	saccharide	QUISA32244_EIv1_0322040	vinorine synthase-like	IPR003480 (Transferase), IPR023213 (Chloramphenicol acetyltransferase-like domain)	GO:0016747
29	chr11	saccharide	QUISA32244_EIv1_0322050	vinorine synthase-like	IPR003480 (Transferase), IPR023213 (Chloramphenicol acetyltransferase-like domain)	GO:0016747
29	chr11	saccharide	QUISA32244_EIv1_0322060	ATP-dependent helicase/deoxyribonuclease subunit B	None	GO:0004386, GO:0016020, GO:0016021
30	chr11	putative	QUISA32244_EIv1_0308260	aspartic proteinase PCS1	IPR001461 (Aspartic peptidase A1 family), IPR021109 (Aspartic peptidase domain), IPR032799 (Xylanase inhibitor, C-terminal), IPR032861 (Xylanase inhibitor, N-terminal)	GO:0004190, GO:0006508, GO:0008233, GO:0016020, GO:0016021, GO:0016787
30	chr11	putative	QUISA32244_EIv1_0308270	Laccase	IPR017761 (Laccase)	GO:0005507, GO:0005576, GO:0016491, GO:0046274, GO:0046872, GO:0048046, GO:0052716, GO:0055114
30	chr11	putative	QUISA32244_EIv1_0308280	S-acyltransferase	IPR001594 (Palmitoyltransferase, DHHC domain)	GO:0016020, GO:0016021, GO:0016740, GO:0016746, GO:0019706
30	chr11	putative	QUISA32244_EIv1_0308290	Protein FAR-RED ELONGATED HYPOCOTYL 1	None	GO:0009639
30	chr11	putative	QUISA32244_EIv1_0308300	Laccase	IPR017761 (Laccase)	GO:0005507, GO:0005576, GO:0016491, GO:0046274, GO:0046872, GO:0048046, GO:0052716, GO:0055114
30	chr11	putative	QUISA32244_EIv1_0308310	Cyclin-dependent kinase inhibitor	None	GO:0016301, GO:0016310
30	chr11	putative	QUISA32244_EIv1_0308320	WRKY transcription factor, putative	IPR003657 (WRKY domain)	GO:0003677, GO:0003700, GO:0005634, GO:0006355, GO:0043565
30	chr11	putative	QUISA32244_EIv1_0308330	ATP-dependent zinc metalloprotease FTSH 10, mitochondrial-like protein	IPR000642 (Peptidase M41), IPR003959 (ATPase, AAA-type, core), IPR027417 (P-loop containing nucleoside triphosphate hydrolase)	GO:0004222, GO:0005524, GO:0006508, GO:0008233, GO:0008237, GO:0008270, GO:0016020, GO:0016021
30	chr11	putative	QUISA32244_EIv1_0308340	Haloacid dehalogenase-like hydrolase	IPR006439 (HAD hydrolase, subfamily IA), IPR010237 (Pyrimidine 5-nucleotidase), IPR023214 (HAD-like domain)	GO:0016311, GO:0016787, GO:0033883
30	chr11	putative	QUISA32244_EIv1_0308350	NAD(P)-binding rossmann-fold protein	IPR016040 (NAD(P)-binding domain)	None
30	chr11	putative	QUISA32244_EIv1_0308360	NAD(P)-binding rossmann-fold protein	IPR016040 (NAD(P)-binding domain)	None
30	chr11	putative	QUISA32244_EIv1_0308370	UPF0161 protein	IPR002696 (Putative membrane protein insertion efficiency factor)	None
30	chr11	putative	QUISA32244_EIv1_0308380	Scarecrow-like protein	IPR005202 (Transcription factor GRAS)	None
30	chr11	putative	QUISA32244_EIv1_0308390	Oxysterol-binding family protein	IPR000648 (Oxysterol-binding protein)	None
30	chr11	putative	QUISA32244_EIv1_0308400	Expansin	IPR007118 (Expansin/Lol pI)	GO:0005576, GO:0005618, GO:0009664, GO:0016020, GO:0071555
30	chr11	putative	QUISA32244_EIv1_0308410	proton pump-interactor 1-like	IPR029669 (Proton pump-interactor)	GO:0005783, GO:0005886, GO:0010155
30	chr11	putative	QUISA32244_EIv1_0308420	Protein kinase	IPR011009 (Protein kinase-like domain), IPR013320 (Concanavalin A-like lectin/glucanase domain)	GO:0000166, GO:0004672, GO:0004674, GO:0005524, GO:0006468, GO:0016301, GO:0016310
30	chr11	putative	QUISA32244_EIv1_0308430	Myb family transcription factor	IPR009057 (Homeobox domain-like), IPR031055 (Protein rough sheath 2/ASYMMETRIC LEAVES1)	GO:0003677, GO:0005634, GO:0006351, GO:0010338
30	chr11	putative	QUISA32244_EIv1_0308440	Cytochrome P450, putative	IPR001128 (Cytochrome P450)	GO:0004497, GO:0005506, GO:0016020, GO:0016021, GO:0016491, GO:0016705, GO:0020037, GO:0046872, GO:0055114
30	chr11	putative	QUISA32244_EIv1_0308450	Cytochrome P450	IPR001128 (Cytochrome P450)	GO:0004497, GO:0005506, GO:0016020, GO:0016021, GO:0016491, GO:0016705, GO:0020037, GO:0046872, GO:0055114
30	chr11	putative	QUISA32244_EIv1_0308460	Cytochrome P450	IPR001128 (Cytochrome P450)	GO:0004497, GO:0005506, GO:0016020, GO:0016021, GO:0016491, GO:0016705, GO:0020037, GO:0046872, GO:0055114
30	chr11	putative	QUISA32244_EIv1_0308470	Cytochrome P450	IPR001128 (Cytochrome P450)	GO:0004497, GO:0005506, GO:0016020, GO:0016021, GO:0016491, GO:0016705, GO:0020037, GO:0046872, GO:0055114
30	chr11	putative	QUISA32244_EIv1_0308480	Cytochrome P450	IPR001128 (Cytochrome P450)	GO:0004497, GO:0005506, GO:0016020, GO:0016021, GO:0016491, GO:0016705, GO:0020037, GO:0046872, GO:0055114
30	chr11	putative	QUISA32244_EIv1_0308490	Cytochrome P450	IPR001128 (Cytochrome P450)	GO:0004497, GO:0005506, GO:0016020, GO:0016021, GO:0016491, GO:0016705, GO:0020037, GO:0046872, GO:0055114
30	chr11	putative	QUISA32244_EIv1_0308500	Cytochrome P450, putative	IPR001128 (Cytochrome P450)	GO:0004497, GO:0005506, GO:0016020, GO:0016021, GO:0016491, GO:0016705, GO:0020037, GO:0046872, GO:0055114
30	chr11	putative	QUISA32244_EIv1_0308510	Unknown protein	None	None
30	chr11	putative	QUISA32244_EIv1_0308520	Ferric reduction oxidase	IPR013121 (Ferric reductase, NAD binding domain), IPR013130 (Ferric reductase transmembrane component-like domain), IPR017938 (Riboflavin synthase-like beta-barrel)	GO:0016020, GO:0016021, GO:0016491, GO:0055114
30	chr11	putative	QUISA32244_EIv1_0308530	C2 domain-containing protein	IPR000008 (C2 domain), IPR013583 (Phosphoribosyltransferase C-terminal)	None
31	chr11	saccharide	QUISA32244_EIv1_0308880	Unknown protein	None	None
31	chr11	saccharide	QUISA32244_EIv1_0308890	Pentatricopeptide repeat-containing protein family	IPR002885 (Pentatricopeptide repeat), IPR011990 (Tetratricopeptide-like helical domain), IPR032867 (DYW domain)	GO:0008270
31	chr11	saccharide	QUISA32244_EIv1_0308900	LRR receptor-like kinase	IPR001611 (Leucine-rich repeat), IPR011009 (Protein kinase-like domain), IPR032675 (Leucine-rich repeat domain, L domain-like)	GO:0004672, GO:0005524, GO:0006468, GO:0016020, GO:0016021, GO:0016301, GO:0016310
31	chr11	saccharide	QUISA32244_EIv1_0308910	Pectate lyase	IPR011050 (Pectin lyase fold/virulence factor), IPR018082 (AmbAllergen)	GO:0016829, GO:0030570, GO:0045490, GO:0046872
31	chr11	saccharide	QUISA32244_EIv1_0308920	Ty3/gypsy retrotransposon protein	None	None
31	chr11	saccharide	QUISA32244_EIv1_0308930	Transposon TF2-1 polyprotein	None	None
31	chr11	saccharide	QUISA32244_EIv1_0308940	Unknown protein	None	None
31	chr11	saccharide	QUISA32244_EIv1_0308950	sterol 3-beta-glucosyltransferase UGT80A2	IPR002213 (UDP-glucuronosyl/UDP-glucosyltransferase), IPR004276 (Glycosyltransferase family 28, N-terminal domain)	GO:0005975, GO:0016740, GO:0016758, GO:0030259
31	chr11	saccharide	QUISA32244_EIv1_0308960	Mitogen-activated protein kinase kinase kinase	IPR000270 (PB1 domain), IPR011009 (Protein kinase-like domain)	GO:0004672, GO:0005524, GO:0006468, GO:0016301, GO:0016310
31	chr11	saccharide	QUISA32244_EIv1_0308970	3-ketoacyl-CoA thiolase 2, peroxisomal-like protein	IPR002155 (Thiolase), IPR016039 (Thiolase-like)	GO:0003824, GO:0016020, GO:0016021, GO:0016740, GO:0016746, GO:0016747
31	chr11	saccharide	QUISA32244_EIv1_0308980	Thioredoxin-like protein	IPR004123 (Dim1 family), IPR012336 (Thioredoxin-like fold)	GO:0000398, GO:0046540
31	chr11	saccharide	QUISA32244_EIv1_0308990	periodic tryptophan protein 1 homolog	IPR015943 (WD40/YVTN repeat-like-containing domain), IPR020472 (G-protein beta WD-40 repeat), IPR024977 (Anaphase-promoting complex subunit 4, WD40 domain)	None
31	chr11	saccharide	QUISA32244_EIv1_0309000	Thioredoxin-like protein	IPR004123 (Dim1 family), IPR012336 (Thioredoxin-like fold)	GO:0000398, GO:0046540
32	chr11	terpene	QUISA32244_EIv1_0302330	Hexosyltransferase	IPR002495 (Glycosyl transferase, family 8), IPR029044 (Nucleotide-diphospho-sugar transferases)	GO:0000139, GO:0005794, GO:0016020, GO:0016021, GO:0016740, GO:0016757, GO:0045489, GO:0047262, GO:0071555
32	chr11	terpene	QUISA32244_EIv1_0302340	RNA binding protein, putative	None	GO:0003676, GO:0003723
32	chr11	terpene	QUISA32244_EIv1_0302350	ras GTPase-activating protein-binding protein 2	IPR012677 (Nucleotide-binding alpha-beta plait domain), IPR032710 (NTF2-like domain)	GO:0003676, GO:0003723
32	chr11	terpene	QUISA32244_EIv1_0302360	ER lumen protein retaining receptor family protein	IPR000133 (ER lumen protein retaining receptor)	None
32	chr11	terpene	QUISA32244_EIv1_0302370	Receptor protein kinase, putative	IPR001611 (Leucine-rich repeat), IPR003591 (Leucine-rich repeat, typical subtype), IPR011009 (Protein kinase-like domain), IPR013210 (Leucine-rich repeat-containing N-terminal, plant-type), IPR013320 (Concanavalin A-like lectin/glucanase domain), IPR032675 (Leucine-rich repeat domain, L domain-like)	GO:0004672, GO:0005524, GO:0006468, GO:0016020, GO:0016021, GO:0016301, GO:0016310, GO:0016491, GO:0016740, GO:0032440, GO:0055114
32	chr11	terpene	QUISA32244_EIv1_0302380	Unknown protein	None	None
32	chr11	terpene	QUISA32244_EIv1_0302390	Cytochrome P450 family protein	IPR001128 (Cytochrome P450)	GO:0004497, GO:0005506, GO:0016020, GO:0016021, GO:0016491, GO:0016705, GO:0020037, GO:0046872, GO:0055114
32	chr11	terpene	QUISA32244_EIv1_0302400	DUF659 domain-containing protein	IPR007021 (Domain of unknown function DUF659)	None
32	chr11	terpene	QUISA32244_EIv1_0302410	Cytochrome P450 family protein	IPR001128 (Cytochrome P450)	GO:0004497, GO:0005506, GO:0016020, GO:0016021, GO:0016491, GO:0016705, GO:0020037, GO:0046872, GO:0055114
32	chr11	terpene	QUISA32244_EIv1_0302420	Vinorine synthase	IPR003480 (Transferase), IPR023213 (Chloramphenicol acetyltransferase-like domain)	GO:0016747
32	chr11	terpene	QUISA32244_EIv1_0302430	Cytochrome P450, putative	IPR001128 (Cytochrome P450)	GO:0004497, GO:0005506, GO:0016491, GO:0016705, GO:0016711, GO:0020037, GO:0046872, GO:0055114
32	chr11	terpene	QUISA32244_EIv1_0302440	Cytochrome P450, putative	IPR001128 (Cytochrome P450)	GO:0004497, GO:0005506, GO:0016020, GO:0016021, GO:0016491, GO:0016705, GO:0020037, GO:0033772, GO:0046872, GO:0055114
32	chr11	terpene	QUISA32244_EIv1_0302450	Alpha-terpineol synthase, chloroplastic	None	GO:0000287, GO:0009507, GO:0009536, GO:0009570, GO:0010333, GO:0016114, GO:0016829, GO:0033383, GO:0043693, GO:0046872
32	chr11	terpene	QUISA32244_EIv1_0302460	Retrovirus-related Pol polyprotein from transposon TNT 1-94	IPR013103 (Reverse transcriptase, RNA-dependent DNA polymerase)	GO:0000943, GO:0003676, GO:0008270, GO:0015074
32	chr11	terpene	QUISA32244_EIv1_0302470	Retrovirus-related Pol polyprotein from transposon TNT 1-94	IPR012337 (Ribonuclease H-like domain), IPR025724 (GAG-pre-integrase domain)	GO:0000943, GO:0003676, GO:0008270, GO:0015074
32	chr11	terpene	QUISA32244_EIv1_0302480	Isoprene synthase	IPR008949 (Isoprenoid synthase domain)	GO:0000287, GO:0010333, GO:0016829, GO:0046872
32	chr11	terpene	QUISA32244_EIv1_0302490	Copalyl diphosphate synthase	IPR008930 (Terpenoid cyclases/protein prenyltransferase alpha-alpha toroid), IPR008949 (Isoprenoid synthase domain)	GO:0000287, GO:0010333, GO:0016829
32	chr11	terpene	QUISA32244_EIv1_0302500	Copalyl diphosphate synthase	IPR008930 (Terpenoid cyclases/protein prenyltransferase alpha-alpha toroid), IPR008949 (Isoprenoid synthase domain)	GO:0000287, GO:0010333, GO:0016829
32	chr11	terpene	QUISA32244_EIv1_0302510	Isoprene synthase	IPR008949 (Isoprenoid synthase domain)	GO:0000287, GO:0010333, GO:0016829, GO:0046872
32	chr11	terpene	QUISA32244_EIv1_0302520	Unknown protein	None	None
32	chr11	terpene	QUISA32244_EIv1_0302530	Unknown protein	None	None
32	chr11	terpene	QUISA32244_EIv1_0302540	Copalyl diphosphate synthase	IPR008930 (Terpenoid cyclases/protein prenyltransferase alpha-alpha toroid), IPR008949 (Isoprenoid synthase domain)	GO:0000287, GO:0010333, GO:0016829
32	chr11	terpene	QUISA32244_EIv1_0302550	Unknown protein	None	None
32	chr11	terpene	QUISA32244_EIv1_0302560	Myrcene synthase, chloroplastic	IPR008930 (Terpenoid cyclases/protein prenyltransferase alpha-alpha toroid), IPR008949 (Isoprenoid synthase domain)	GO:0000287, GO:0009507, GO:0009536, GO:0010333, GO:0016829, GO:0046872, GO:0050551
32	chr11	terpene	QUISA32244_EIv1_0302570	Vinorine synthase-like	IPR003480 (Transferase), IPR023213 (Chloramphenicol acetyltransferase-like domain)	GO:0016747
32	chr11	terpene	QUISA32244_EIv1_0302580	Cytochrome P450 family protein	IPR001128 (Cytochrome P450)	GO:0004497, GO:0005506, GO:0016020, GO:0016021, GO:0016491, GO:0016705, GO:0020037, GO:0046872, GO:0055114
32	chr11	terpene	QUISA32244_EIv1_0302590	Cytochrome P450, putative	IPR001128 (Cytochrome P450)	GO:0004497, GO:0005506, GO:0016020, GO:0016021, GO:0016491, GO:0016705, GO:0020037, GO:0033772, GO:0046872, GO:0055114
32	chr11	terpene	QUISA32244_EIv1_0302600	Internal alternative NAD(P)H-ubiquinone oxidoreductase	None	GO:0016491, GO:0055114
32	chr11	terpene	QUISA32244_EIv1_0302610	Copalyl diphosphate synthase	IPR008930 (Terpenoid cyclases/protein prenyltransferase alpha-alpha toroid), IPR008949 (Isoprenoid synthase domain)	GO:0000287, GO:0010333, GO:0016829
32	chr11	terpene	QUISA32244_EIv1_0302620	Pinene synthase	IPR008930 (Terpenoid cyclases/protein prenyltransferase alpha-alpha toroid), IPR008949 (Isoprenoid synthase domain)	GO:0000287, GO:0010333, GO:0016829, GO:0046872
33	chr11	saccharide	QUISA32244_EIv1_0302730	Peptidylprolyl isomerase	IPR001179 (FKBP-type peptidyl-prolyl cis-trans isomerase domain), IPR011990 (Tetratricopeptide-like helical domain), IPR023114 (Elongated TPR repeat-containing domain), IPR023566 (Peptidyl-prolyl cis-trans isomerase, FKBP-type)	GO:0000413, GO:0003755, GO:0016853
33	chr11	saccharide	QUISA32244_EIv1_0302740	40S ribosomal protein S8	IPR022309 (Ribosomal protein S8e/ribosomal biogenesis NSA2)	GO:0000462, GO:0003735, GO:0005840, GO:0006412, GO:0022627, GO:0042255, GO:0043022, GO:0043253
33	chr11	saccharide	QUISA32244_EIv1_0302750	Xyloglucan glycosyltransferase	IPR029044 (Nucleotide-diphospho-sugar transferases)	GO:0016020, GO:0016021, GO:0016740
33	chr11	saccharide	QUISA32244_EIv1_0302760	Unknown protein	None	None
33	chr11	saccharide	QUISA32244_EIv1_0302770	Transcription factor, putative	IPR011598 (Myc-type, basic helix-loop-helix (bHLH) domain)	GO:0006355, GO:0046983
33	chr11	saccharide	QUISA32244_EIv1_0302780	Pentatricopeptide repeat-containing protein	IPR002885 (Pentatricopeptide repeat)	GO:0008270
33	chr11	saccharide	QUISA32244_EIv1_0302790	UDP-glycosyltransferase	IPR002213 (UDP-glucuronosyl/UDP-glucosyltransferase)	GO:0016740, GO:0016758
33	chr11	saccharide	QUISA32244_EIv1_0302800	DUF506 family protein	IPR006502 (Protein of unknown function PDDEXK-like)	None
34	chr11	putative	QUISA32244_EIv1_0302890	Cytochrome P450 family protein	IPR001128 (Cytochrome P450)	GO:0004497, GO:0005506, GO:0016020, GO:0016021, GO:0016491, GO:0016705, GO:0020037, GO:0046872, GO:0055114
34	chr11	putative	QUISA32244_EIv1_0341050	60S ribosomal protein L32-1-like	IPR001515 (Ribosomal protein L32e)	GO:0003735, GO:0005840, GO:0006412
34	chr11	putative	QUISA32244_EIv1_0341060	Kinase family protein	IPR000961 (AGC-kinase, C-terminal), IPR011009 (Protein kinase-like domain)	GO:0000166, GO:0004672, GO:0004674, GO:0005524, GO:0006468, GO:0016301, GO:0016310, GO:0016740, GO:0046777
34	chr11	putative	QUISA32244_EIv1_0341070	Lipoxygenase	IPR000907 (Lipoxygenase), IPR027433 (Lipoxygenase, domain 3)	GO:0006633, GO:0016491, GO:0016702, GO:0031408, GO:0046872, GO:0051213, GO:0055114
34	chr11	putative	QUISA32244_EIv1_0341080	Lipoxygenase	None	GO:0006633, GO:0016491, GO:0016702, GO:0031408, GO:0046872, GO:0051213, GO:0055114
34	chr11	putative	QUISA32244_EIv1_0341090	Lipoxygenase	IPR000907 (Lipoxygenase), IPR027433 (Lipoxygenase, domain 3)	GO:0006633, GO:0016491, GO:0016702, GO:0031408, GO:0046872, GO:0051213, GO:0055114
34	chr11	putative	QUISA32244_EIv1_0341100	Lipoxygenase	IPR000907 (Lipoxygenase), IPR027433 (Lipoxygenase, domain 3)	GO:0006633, GO:0016491, GO:0016702, GO:0031408, GO:0046872, GO:0051213, GO:0055114
34	chr11	putative	QUISA32244_EIv1_0341110	Lipoxygenase	IPR000907 (Lipoxygenase), IPR027433 (Lipoxygenase, domain 3)	GO:0006633, GO:0016491, GO:0016702, GO:0031408, GO:0046872, GO:0051213, GO:0055114
34	chr11	putative	QUISA32244_EIv1_0341120	Lipoxygenase	IPR000907 (Lipoxygenase), IPR027433 (Lipoxygenase, domain 3)	GO:0006633, GO:0016491, GO:0016702, GO:0031408, GO:0046872, GO:0051213, GO:0055114
34	chr11	putative	QUISA32244_EIv1_0341130	Cytochrome P450	IPR001128 (Cytochrome P450)	GO:0005506, GO:0016020, GO:0016021, GO:0016705, GO:0020037, GO:0055114
34	chr11	putative	QUISA32244_EIv1_0341140	Cytochrome P450 family protein	IPR001128 (Cytochrome P450)	GO:0004497, GO:0005506, GO:0016020, GO:0016021, GO:0016491, GO:0016705, GO:0020037, GO:0046872, GO:0055114
35	chr11	saccharide	QUISA32244_EIv1_0237970	Unknown protein	None	None
35	chr11	saccharide	QUISA32244_EIv1_0237980	Reductase	IPR002347 (Short-chain dehydrogenase/reductase SDR)	None
35	chr11	saccharide	QUISA32244_EIv1_0237990	Glycosyltransferase	IPR002213 (UDP-glucuronosyl/UDP-glucosyltransferase)	GO:0016740, GO:0016757, GO:0016758
35	chr11	saccharide	QUISA32244_EIv1_0238000	Glycosyltransferase	IPR002213 (UDP-glucuronosyl/UDP-glucosyltransferase)	GO:0016740, GO:0016757, GO:0016758
35	chr11	saccharide	QUISA32244_EIv1_0238010	B3 domain-containing protein	IPR015300 (DNA-binding pseudobarrel domain)	GO:0003677, GO:0005634
35	chr11	saccharide	QUISA32244_EIv1_0238020	Retrotransposon protein putative Ty1-copia subclass	None	None
35	chr11	saccharide	QUISA32244_EIv1_0238030	Unknown protein	None	None
35	chr11	saccharide	QUISA32244_EIv1_0238040	Unknown protein	None	None
35	chr11	saccharide	QUISA32244_EIv1_0238050	Glycosyltransferase	IPR002213 (UDP-glucuronosyl/UDP-glucosyltransferase)	GO:0016740, GO:0016757, GO:0016758
35	chr11	saccharide	QUISA32244_EIv1_0238060	plant UBX domain-containing protein 10-like	IPR006577 (UAS), IPR012336 (Thioredoxin-like fold), IPR029071 (Ubiquitin-related domain)	None
35	chr11	saccharide	QUISA32244_EIv1_0238070	Unknown protein	None	None
35	chr11	saccharide	QUISA32244_EIv1_0238080	Receptor-like kinase	IPR011009 (Protein kinase-like domain), IPR013210 (Leucine-rich repeat-containing N-terminal, plant-type), IPR013320 (Concanavalin A-like lectin/glucanase domain), IPR032675 (Leucine-rich repeat domain, L domain-like)	GO:0004672, GO:0005524, GO:0006468, GO:0016020, GO:0016021, GO:0016301, GO:0016310
35	chr11	saccharide	QUISA32244_EIv1_0238090	Receptor-like kinase	IPR011009 (Protein kinase-like domain), IPR013210 (Leucine-rich repeat-containing N-terminal, plant-type), IPR013320 (Concanavalin A-like lectin/glucanase domain), IPR032675 (Leucine-rich repeat domain, L domain-like)	GO:0004672, GO:0005524, GO:0006468, GO:0016020, GO:0016021, GO:0016301, GO:0016310
36	chr11	putative	QUISA32244_EIv1_0271560	AT-hook motif nuclear-localized protein	IPR005175 (PPC domain)	GO:0003680
36	chr11	putative	QUISA32244_EIv1_0271570	3'-N-debenzoyl-2'-deoxytaxol N-benzoyltransferase	IPR003480 (Transferase), IPR023213 (Chloramphenicol acetyltransferase-like domain)	GO:0016740, GO:0016747
36	chr11	putative	QUISA32244_EIv1_0271580	3'-N-debenzoyl-2'-deoxytaxol N-benzoyltransferase	IPR003480 (Transferase), IPR023213 (Chloramphenicol acetyltransferase-like domain)	GO:0016740, GO:0016747
36	chr11	putative	QUISA32244_EIv1_0271590	3'-N-debenzoyl-2'-deoxytaxol N-benzoyltransferase	IPR003480 (Transferase), IPR023213 (Chloramphenicol acetyltransferase-like domain)	GO:0016740, GO:0016747
36	chr11	putative	QUISA32244_EIv1_0271600	Proteasome subunit beta	IPR001353 (Proteasome, subunit alpha/beta), IPR029055 (Nucleophile aminohydrolases, N-terminal)	GO:0000502, GO:0004175, GO:0004298, GO:0005634, GO:0005737, GO:0005839, GO:0006508, GO:0008233, GO:0016787, GO:0051603
36	chr11	putative	QUISA32244_EIv1_0271610	ATP-dependent DNA helicase 2 subunit KU80	IPR002035 (von Willebrand factor, type A), IPR005161 (Ku70/Ku80, N-terminal alpha/beta), IPR014893 (Ku, C-terminal), IPR016194 (SPOC-like, C-terminal domain), IPR024193 (Ku80)	GO:0000166, GO:0000723, GO:0003677, GO:0003684, GO:0004003, GO:0004386, GO:0005524, GO:0005634, GO:0006281, GO:0006303, GO:0006310, GO:0006974, GO:0016787, GO:0016817, GO:0032508, GO:0042162, GO:0043564
36	chr11	putative	QUISA32244_EIv1_0271620	Transducin beta-like protein 2	IPR015943 (WD40/YVTN repeat-like-containing domain)	GO:0016020, GO:0016021
36	chr11	putative	QUISA32244_EIv1_0271630	Dihydroflavonol-4-reductase	IPR016040 (NAD(P)-binding domain)	GO:0003824, GO:0050662
36	chr11	putative	QUISA32244_EIv1_0271640	SNARE-interacting protein KEULE	IPR001619 (Sec1-like protein), IPR027482 (Sec1-like, domain 2)	GO:0006904, GO:0016192
36	chr11	putative	QUISA32244_EIv1_0271650	Dihydroflavonol-4-reductase	IPR016040 (NAD(P)-binding domain)	GO:0003824, GO:0050662
36	chr11	putative	QUISA32244_EIv1_0271660	Dihydroflavonol 4-reductase-like protein	IPR016040 (NAD(P)-binding domain)	GO:0003824, GO:0050662
36	chr11	putative	QUISA32244_EIv1_0271670	Disease resistance protein	IPR001611 (Leucine-rich repeat), IPR002182 (NB-ARC), IPR027417 (P-loop containing nucleoside triphosphate hydrolase), IPR032675 (Leucine-rich repeat domain, L domain-like)	GO:0043531
36	chr11	putative	QUISA32244_EIv1_0271680	Dihydroflavonol-4-reductase-like protein	IPR016040 (NAD(P)-binding domain)	GO:0003824, GO:0050662
36	chr11	putative	QUISA32244_EIv1_0271690	S-acyltransferase	IPR001594 (Palmitoyltransferase, DHHC domain)	GO:0016020, GO:0016021, GO:0016740, GO:0016746, GO:0019706
36	chr11	putative	QUISA32244_EIv1_0271700	40S ribosomal protein S13	IPR000589 (Ribosomal protein S15), IPR012606 (Ribosomal protein S13/S15, N-terminal)	GO:0003735, GO:0005730, GO:0005840, GO:0006412, GO:0022627, GO:0070181
36	chr11	putative	QUISA32244_EIv1_0271710	Receptor protein kinase, putative	IPR011009 (Protein kinase-like domain)	GO:0000165, GO:0000166, GO:0000186, GO:0004672, GO:0004709, GO:0005524, GO:0006468, GO:0016020, GO:0016021, GO:0016301, GO:0016310, GO:0016491, GO:0016740, GO:0032440, GO:0055114
36	chr11	putative	QUISA32244_EIv1_0271720	Receptor protein kinase, putative	IPR001611 (Leucine-rich repeat), IPR011009 (Protein kinase-like domain), IPR013320 (Concanavalin A-like lectin/glucanase domain), IPR032675 (Leucine-rich repeat domain, L domain-like)	GO:0000165, GO:0000166, GO:0000186, GO:0004672, GO:0004709, GO:0005524, GO:0006468, GO:0016020, GO:0016021, GO:0016301, GO:0016310, GO:0016491, GO:0016740, GO:0032440, GO:0055114
36	chr11	putative	QUISA32244_EIv1_0271730	Nucleotide-diphospho-sugar transferase	None	GO:0016740
36	chr11	putative	QUISA32244_EIv1_0271740	UDP-glucuronate 4-epimerase	IPR008089 (Nucleotide sugar epimerase)	GO:0003824, GO:0016020, GO:0016021, GO:0050662
36	chr11	putative	QUISA32244_EIv1_0271750	DUF659 domain-containing protein/Dimer_Tnp_hAT domain-containing protein	IPR007021 (Domain of unknown function DUF659), IPR008906 (HAT, C-terminal dimerisation domain), IPR012337 (Ribonuclease H-like domain)	GO:0046983
37	chr11	putative	QUISA32244_EIv1_0271290	BEACH domain-containing protein C2-like	IPR000409 (BEACH domain), IPR011993 (PH domain-like), IPR015943 (WD40/YVTN repeat-like-containing domain), IPR023362 (PH-BEACH domain)	None
37	chr11	putative	QUISA32244_EIv1_0271300	Cytochrome P450 family protein	IPR001128 (Cytochrome P450)	GO:0005506, GO:0016705, GO:0020037, GO:0055114
37	chr11	putative	QUISA32244_EIv1_0271310	Cytochrome P450 family protein	IPR001128 (Cytochrome P450)	GO:0005506, GO:0016705, GO:0020037, GO:0055114
37	chr11	putative	QUISA32244_EIv1_0271320	Cytochrome P450, putative	IPR001128 (Cytochrome P450)	GO:0004497, GO:0005506, GO:0016020, GO:0016021, GO:0016491, GO:0016705, GO:0020037, GO:0046872, GO:0055114, GO:0070330
37	chr11	putative	QUISA32244_EIv1_0271330	Cytochrome P450, putative	IPR001128 (Cytochrome P450)	GO:0004497, GO:0005506, GO:0016020, GO:0016021, GO:0016491, GO:0016705, GO:0020037, GO:0046872, GO:0055114, GO:0070330
37	chr11	putative	QUISA32244_EIv1_0271340	Cytochrome P450, putative	IPR001128 (Cytochrome P450)	GO:0004497, GO:0005506, GO:0016020, GO:0016021, GO:0016491, GO:0016705, GO:0020037, GO:0046872, GO:0055114, GO:0070330
37	chr11	putative	QUISA32244_EIv1_0271350	2-methylene-furan-3-one reductase-like	IPR016040 (NAD(P)-binding domain), IPR020843 (Polyketide synthase, enoylreductase domain)	GO:0016491, GO:0055114
37	chr11	putative	QUISA32244_EIv1_0271360	spastin	IPR003959 (ATPase, AAA-type, core), IPR007330 (MIT), IPR027417 (P-loop containing nucleoside triphosphate hydrolase)	GO:0000166, GO:0005524
37	chr11	putative	QUISA32244_EIv1_0271370	Serine/threonine-protein kinase	IPR011009 (Protein kinase-like domain), IPR030616 (Aurora kinase)	GO:0000166, GO:0000226, GO:0000278, GO:0004672, GO:0004674, GO:0005524, GO:0006468, GO:0007059, GO:0016301, GO:0016310, GO:0032465
37	chr11	putative	QUISA32244_EIv1_0271380	NADH dehydrogenase [ubiquinone] 1 alpha subcomplex subunit 8-B-like	IPR010625 (CHCH)	GO:0005747, GO:0006120
38	chr11	putative	QUISA32244_EIv1_0271160	Hexosyltransferase	IPR002495 (Glycosyl transferase, family 8), IPR029044 (Nucleotide-diphospho-sugar transferases)	GO:0000139, GO:0005794, GO:0016020, GO:0016021, GO:0016740, GO:0016757, GO:0045489, GO:0047262, GO:0071555
38	chr11	putative	QUISA32244_EIv1_0271170	HXXXD-type acyl-transferase family protein, putative	IPR003480 (Transferase), IPR023213 (Chloramphenicol acetyltransferase-like domain)	GO:0016740, GO:0016747
38	chr11	putative	QUISA32244_EIv1_0271180	Glyoxylate/hydroxypyruvate reductase hpr3-like protein	IPR006139 (D-isomer specific 2-hydroxyacid dehydrogenase, catalytic domain), IPR016040 (NAD(P)-binding domain)	GO:0016491, GO:0016616, GO:0051287, GO:0055114
38	chr11	putative	QUISA32244_EIv1_0271190	HXXXD-type acyl-transferase family protein	IPR003480 (Transferase), IPR023213 (Chloramphenicol acetyltransferase-like domain)	GO:0016740, GO:0016747
38	chr11	putative	QUISA32244_EIv1_0271200	glyoxylate/hydroxypyruvate reductase HPR3-like	IPR016040 (NAD(P)-binding domain)	GO:0016491, GO:0016616, GO:0051287, GO:0055114
38	chr11	putative	QUISA32244_EIv1_0271210	UTP:RNA uridylyltransferase 1-like	IPR002058 (PAP/25A-associated)	GO:0016740, GO:0016779
38	chr11	putative	QUISA32244_EIv1_0271220	Alpha/beta hydrolase-3	IPR029058 (Alpha/Beta hydrolase fold)	GO:0016787
38	chr11	putative	QUISA32244_EIv1_0271230	Receptor-like serine/threonine-protein kinase	IPR011009 (Protein kinase-like domain), IPR013320 (Concanavalin A-like lectin/glucanase domain)	GO:0004672, GO:0005524, GO:0006468, GO:0016020, GO:0016021, GO:0016301, GO:0016310
38	chr11	putative	QUISA32244_EIv1_0271240	synaptotagmin-5-like	IPR000008 (C2 domain), IPR031069 (Calcium-dependent lipid-binding transcriptional regulator, plant), IPR031468 (Synaptotagmin-like mitochondrial-lipid-binding domain)	GO:0006355, GO:0006869, GO:0008289, GO:0016020, GO:0016021
39	chr11	putative	QUISA32244_EIv1_0270640	BON1-associated protein 2	IPR000008 (C2 domain)	None
39	chr11	putative	QUISA32244_EIv1_0270650	E3 ubiquitin-protein ligase	IPR013083 (Zinc finger, RING/FYVE/PHD-type)	GO:0016020, GO:0016021, GO:0016874
39	chr11	putative	QUISA32244_EIv1_0270660	Kinase family protein	IPR011009 (Protein kinase-like domain)	GO:0000166, GO:0004672, GO:0004674, GO:0005524, GO:0005829, GO:0006468, GO:0006972, GO:0009651, GO:0016301, GO:0016310, GO:0046777
39	chr11	putative	QUISA32244_EIv1_0270670	Homeobox-leucine zipper protein like	IPR002913 (START domain), IPR009057 (Homeobox domain-like)	GO:0003677, GO:0005634, GO:0006355, GO:0008289, GO:0043565
39	chr11	putative	QUISA32244_EIv1_0270680	S-adenosyl-L-methionine-dependent methyltransferases superfamily protein	IPR004159 (Putative S-adenosyl-L-methionine-dependent methyltransferase), IPR029063 (S-adenosyl-L-methionine-dependent methyltransferase)	None
39	chr11	putative	QUISA32244_EIv1_0270690	COP9 signalosome complex subunit 1	IPR000717 (Proteasome component (PCI) domain), IPR019585 (26S proteasome regulatory subunit Rpn7/COP9 signalosome complex subunit 1)	GO:0000338, GO:0008180
39	chr11	putative	QUISA32244_EIv1_0270700	S-adenosyl-L-methionine-dependent methyltransferases superfamily protein	IPR004159 (Putative S-adenosyl-L-methionine-dependent methyltransferase), IPR029063 (S-adenosyl-L-methionine-dependent methyltransferase)	None
39	chr11	putative	QUISA32244_EIv1_0270710	Caffeic acid O-methyltransferase	IPR016461 (O-methyltransferase COMT-type), IPR029063 (S-adenosyl-L-methionine-dependent methyltransferase)	GO:0008168, GO:0008171, GO:0016740, GO:0032259, GO:0046983
39	chr11	putative	QUISA32244_EIv1_0270720	Disease resistance protein family	IPR032675 (Leucine-rich repeat domain, L domain-like)	GO:0016020, GO:0016021, GO:0043531
39	chr11	putative	QUISA32244_EIv1_0270730	Disease resistance protein family	IPR002182 (NB-ARC), IPR027417 (P-loop containing nucleoside triphosphate hydrolase), IPR032675 (Leucine-rich repeat domain, L domain-like)	GO:0016020, GO:0016021, GO:0043531
39	chr11	putative	QUISA32244_EIv1_0270740	Unknown protein	None	None
39	chr11	putative	QUISA32244_EIv1_0270750	Disease resistance protein	IPR002182 (NB-ARC), IPR027417 (P-loop containing nucleoside triphosphate hydrolase)	GO:0043531
39	chr11	putative	QUISA32244_EIv1_0270760	Cysteine-rich receptor-like protein kinase	IPR000477 (Reverse transcriptase domain)	GO:0016301, GO:0016310
39	chr11	putative	QUISA32244_EIv1_0270770	Disease resistance protein family	IPR001611 (Leucine-rich repeat), IPR032675 (Leucine-rich repeat domain, L domain-like)	GO:0043531
39	chr11	putative	QUISA32244_EIv1_0270780	Disease resistance protein family	IPR001611 (Leucine-rich repeat), IPR002182 (NB-ARC), IPR027417 (P-loop containing nucleoside triphosphate hydrolase), IPR032675 (Leucine-rich repeat domain, L domain-like)	GO:0016020, GO:0016021, GO:0043531
39	chr11	putative	QUISA32244_EIv1_0270790	F-box protein At4g00755-like	IPR001810 (F-box domain)	None
39	chr11	putative	QUISA32244_EIv1_0270800	Unknown protein	None	None
40	chr11	putative	QUISA32244_EIv1_0269960	Unknown protein	None	None
40	chr11	putative	QUISA32244_EIv1_0269970	E3 ubiquitin-protein ligase RHA1B	IPR013083 (Zinc finger, RING/FYVE/PHD-type)	GO:0008270, GO:0016020, GO:0016021, GO:0016874, GO:0046872
40	chr11	putative	QUISA32244_EIv1_0269980	Benzyl alcohol O-benzoyltransferase	IPR003480 (Transferase), IPR023213 (Chloramphenicol acetyltransferase-like domain)	GO:0016740, GO:0016747
40	chr11	putative	QUISA32244_EIv1_0269990	Benzyl alcohol O-benzoyltransferase	IPR003480 (Transferase), IPR023213 (Chloramphenicol acetyltransferase-like domain)	GO:0016740, GO:0016747
40	chr11	putative	QUISA32244_EIv1_0270000	delta-like protein A	IPR000742 (EGF-like domain)	None
40	chr11	putative	QUISA32244_EIv1_0270010	WRC domain containing protein	None	None
40	chr11	putative	QUISA32244_EIv1_0270020	Pentatricopeptide repeat superfamily protein, putative	IPR002885 (Pentatricopeptide repeat), IPR011009 (Protein kinase-like domain), IPR011990 (Tetratricopeptide-like helical domain), IPR013320 (Concanavalin A-like lectin/glucanase domain)	None
40	chr11	putative	QUISA32244_EIv1_0270030	Adenylate kinase	IPR000850 (Adenylate kinase/UMP-CMP kinase), IPR027417 (P-loop containing nucleoside triphosphate hydrolase)	GO:0004017, GO:0005524, GO:0006139, GO:0009507, GO:0009570, GO:0016301, GO:0016310, GO:0016740, GO:0016776, GO:0019205, GO:0046940, GO:0097009
40	chr11	putative	QUISA32244_EIv1_0270040	E3 ubiquitin-protein ligase At3g02290	None	GO:0016874
40	chr11	putative	QUISA32244_EIv1_0270050	S-receptor-like serine/threonine-protein kinase	IPR000858 (S-locus glycoprotein domain), IPR001480 (Bulb-type lectin domain), IPR003609 (PAN/Apple domain), IPR011009 (Protein kinase-like domain), IPR013320 (Concanavalin A-like lectin/glucanase domain), IPR024171 (S-receptor-like serine/threonine-protein kinase)	GO:0000166, GO:0004672, GO:0004674, GO:0005524, GO:0006468, GO:0016020, GO:0016021, GO:0016301, GO:0016310, GO:0016740, GO:0048544
40	chr11	putative	QUISA32244_EIv1_0270060	AT-rich interactive domain protein	IPR000949 (ELM2 domain), IPR001606 (ARID DNA-binding domain)	GO:0003677, GO:0005634
40	chr11	putative	QUISA32244_EIv1_0270070	Ubiquitin-conjugating enzyme, E2	IPR016135 (Ubiquitin-conjugating enzyme/RWD-like)	GO:0000166, GO:0005524, GO:0016740
40	chr11	putative	QUISA32244_EIv1_0270080	ATP-dependent helicase BRM-like	IPR000330 (SNF2-related, N-terminal domain), IPR001487 (Bromodomain), IPR001650 (Helicase, C-terminal), IPR014978 (Glutamine-Leucine-Glutamine, QLQ), IPR027417 (P-loop containing nucleoside triphosphate hydrolase), IPR031056 (BRAHMA (BRM) ATPase)	GO:0004386, GO:0005524, GO:0005634, GO:0006355, GO:0008094, GO:0040029, GO:0043044
40	chr11	putative	QUISA32244_EIv1_0270090	Cysteine synthase	IPR005856 (Cysteine synthase)	GO:0004124, GO:0005739, GO:0006535, GO:0008652, GO:0016740, GO:0019344, GO:0019499, GO:0050017
40	chr11	putative	QUISA32244_EIv1_0270100	ATG8-interacting protein 1	None	None
40	chr11	putative	QUISA32244_EIv1_0270110	origin of replication complex subunit 5	IPR020796 (Origin recognition complex, subunit 5)	GO:0000808, GO:0005634, GO:0006260
40	chr11	putative	QUISA32244_EIv1_0270120	Cytochrome P450	IPR001128 (Cytochrome P450)	GO:0004497, GO:0005506, GO:0016020, GO:0016021, GO:0016491, GO:0016705, GO:0020037, GO:0046872, GO:0055114
40	chr11	putative	QUISA32244_EIv1_0270130	Peptidyl-prolyl cis-trans isomerase	IPR002130 (Cyclophilin-type peptidyl-prolyl cis-trans isomerase domain), IPR024936 (Cyclophilin-type peptidyl-prolyl cis-trans isomerase), IPR029000 (Cyclophilin-like domain)	GO:0000413, GO:0003755, GO:0006457, GO:0016853
41	chr11	saccharide	QUISA32244_EIv1_0269780	1-aminocyclopropane-1-carboxylate synthase 1	IPR015424 (Pyridoxal phosphate-dependent transferase)	GO:0003824, GO:0009058, GO:0009693, GO:0009835, GO:0016829, GO:0016847, GO:0030170, GO:0042218
41	chr11	saccharide	QUISA32244_EIv1_0269790	Heavy metal-associated domain containing protein	IPR006121 (Heavy metal-associated domain, HMA)	GO:0030001, GO:0046872
41	chr11	saccharide	QUISA32244_EIv1_0269800	Erythronate-4-phosphate dehydrogenase family protein	None	None
41	chr11	saccharide	QUISA32244_EIv1_0269810	C-terminal binding protein AN	IPR016040 (NAD(P)-binding domain)	GO:0051287, GO:0055114
41	chr11	saccharide	QUISA32244_EIv1_0269820	Protein REVEILLE 6	IPR009057 (Homeobox domain-like)	GO:0003677
41	chr11	saccharide	QUISA32244_EIv1_0269830	Serine-rich adhesin for platelets like	None	None
41	chr11	saccharide	QUISA32244_EIv1_0269840	50S ribosomal protein L5, chloroplastic	IPR020930 (Ribosomal protein L5, bacterial-type), IPR022803 (Ribosomal protein L5 domain), IPR031309 (Ribosomal protein L5, C-terminal), IPR031310 (Ribosomal protein L5, N-terminal)	GO:0003735, GO:0005840, GO:0006412
41	chr11	saccharide	QUISA32244_EIv1_0269850	sphingoid long-chain bases kinase 2, mitochondrial-like	IPR005218 (Diacylglycerol/lipid kinase), IPR016064 (NAD kinase/diacylglycerol kinase-like domain)	GO:0003951, GO:0016301, GO:0016310
41	chr11	saccharide	QUISA32244_EIv1_0269860	Kinase family protein	IPR011009 (Protein kinase-like domain)	GO:0000166, GO:0004672, GO:0004674, GO:0005524, GO:0005886, GO:0006468, GO:0016020, GO:0016021, GO:0016301, GO:0016310, GO:0046777
41	chr11	saccharide	QUISA32244_EIv1_0269870	Unknown protein	None	None
41	chr11	saccharide	QUISA32244_EIv1_0269880	Calcium-binding EF hand-like protein	IPR011992 (EF-hand domain pair)	GO:0005509
41	chr11	saccharide	QUISA32244_EIv1_0269890	Protein BPS1 chloroplastic	IPR004320 (Protein of unknown function DUF241, plant)	None
41	chr11	saccharide	QUISA32244_EIv1_0269900	Mitogen-activated protein kinase	IPR011009 (Protein kinase-like domain)	GO:0000165, GO:0000166, GO:0004672, GO:0004674, GO:0004707, GO:0005524, GO:0006468, GO:0016301, GO:0016310, GO:0016740
41	chr11	saccharide	QUISA32244_EIv1_0269910	UDP-glycosyltransferase	IPR002213 (UDP-glucuronosyl/UDP-glucosyltransferase)	GO:0016740, GO:0016758
41	chr11	saccharide	QUISA32244_EIv1_0269920	HEAT repeat-containing protein 6	IPR016024 (Armadillo-type fold), IPR025283 (Domain of unknown function DUF4042)	None
42	chr11	saccharide	QUISA32244_EIv1_0283810	rRNA-processing protein FCF1 homolog	IPR006984 (rRNA-processing protein Fcf1/Utp23), IPR029060 (PIN domain-like)	GO:0032040
42	chr11	saccharide	QUISA32244_EIv1_0283820	glycosyl transferase family 1 protein	IPR001296 (Glycosyl transferase, family 1)	None
42	chr11	saccharide	QUISA32244_EIv1_0283830	Rve domain-containing protein	None	GO:0003676, GO:0015074
42	chr11	saccharide	QUISA32244_EIv1_0283840	Retrovirus-related Pol polyprotein from transposon 17.6	IPR012337 (Ribonuclease H-like domain)	GO:0003676, GO:0004523, GO:0090502
42	chr11	saccharide	QUISA32244_EIv1_0283850	Glycosyltransferase	IPR002213 (UDP-glucuronosyl/UDP-glucosyltransferase)	GO:0016740, GO:0016757, GO:0016758
42	chr11	saccharide	QUISA32244_EIv1_0283860	Glycosyltransferase	IPR002213 (UDP-glucuronosyl/UDP-glucosyltransferase)	GO:0016740, GO:0016757, GO:0016758
42	chr11	saccharide	QUISA32244_EIv1_0283870	Glycosyltransferase	IPR002213 (UDP-glucuronosyl/UDP-glucosyltransferase)	GO:0016740, GO:0016757, GO:0016758
42	chr11	saccharide	QUISA32244_EIv1_0283880	Glycosyltransferase	None	GO:0008194, GO:0016740, GO:0016757, GO:0016758, GO:0043231, GO:0080043, GO:0080044
42	chr11	saccharide	QUISA32244_EIv1_0283890	NTF2-like domain containing protein	IPR018790 (Protein of unknown function DUF2358), IPR032710 (NTF2-like domain)	None
42	chr11	saccharide	QUISA32244_EIv1_0283900	Delta(8)-fatty-acid desaturase	IPR012171 (Fatty acid desaturase)	GO:0006629, GO:0016020, GO:0016021, GO:0016491, GO:0055114
42	chr11	saccharide	QUISA32244_EIv1_0283910	acidic endochitinase-like	IPR017853 (Glycoside hydrolase superfamily)	GO:0004553, GO:0005975, GO:0008152, GO:0016787, GO:0016798
42	chr11	saccharide	QUISA32244_EIv1_0283920	acidic endochitinase-like	IPR017853 (Glycoside hydrolase superfamily)	GO:0004553, GO:0005975, GO:0008152, GO:0016787, GO:0016798
42	chr11	saccharide	QUISA32244_EIv1_0283930	SufE-like protein chloroplastic-like	IPR002634 (BolA protein), IPR003808 (Fe-S metabolism associated domain, SufE-like)	None
42	chr11	saccharide	QUISA32244_EIv1_0283940	Membrane-associated kinase regulator-like protein, putative	None	GO:0016301, GO:0016310
43	chr11	putative	QUISA32244_EIv1_0282750	Heterogeneous nuclear ribonucleoprotein like	IPR012677 (Nucleotide-binding alpha-beta plait domain)	GO:0003676, GO:0003723
43	chr11	putative	QUISA32244_EIv1_0282760	3-ketoacyl-CoA synthase	IPR012392 (Very-long-chain 3-ketoacyl-CoA synthase), IPR016039 (Thiolase-like)	GO:0003824, GO:0006633, GO:0016020, GO:0016021, GO:0016740, GO:0016746, GO:0016747
43	chr11	putative	QUISA32244_EIv1_0282770	Non-specific serine/threonine protein kinase	IPR020636 (Calcium/calmodulin-dependent/calcium-dependent protein kinase)	GO:0000166, GO:0004672, GO:0004674, GO:0005524, GO:0006468, GO:0007165, GO:0016301, GO:0016310, GO:0016740
43	chr11	putative	QUISA32244_EIv1_0282780	Group XV phospholipase	IPR032238 (Putative ATP-synthase-associated protein)	GO:0016020, GO:0016021
43	chr11	putative	QUISA32244_EIv1_0282790	Transcription factor like	IPR011598 (Myc-type, basic helix-loop-helix (bHLH) domain), IPR025610 (Transcription factor MYC/MYB N-terminal)	GO:0046983
43	chr11	putative	QUISA32244_EIv1_0282800	CDPK-related kinase	IPR011009 (Protein kinase-like domain), IPR011992 (EF-hand domain pair)	GO:0004672, GO:0005509, GO:0005524, GO:0006468, GO:0016301, GO:0016310
43	chr11	putative	QUISA32244_EIv1_0282810	Auxin-responsive family protein	IPR003676 (Small auxin-up RNA)	GO:0005634, GO:0005737, GO:0009733, GO:1900140
43	chr11	putative	QUISA32244_EIv1_0282820	Auxin-responsive family protein	IPR003676 (Small auxin-up RNA)	GO:0005634, GO:0005737, GO:0009733, GO:1900140
43	chr11	putative	QUISA32244_EIv1_0282830	Homeobox leucine zipper family protein	IPR003106 (Leucine zipper, homeobox-associated), IPR009057 (Homeobox domain-like)	GO:0003677, GO:0003700, GO:0005634, GO:0006355, GO:0043565
43	chr11	putative	QUISA32244_EIv1_0282840	Ubiquitin-specific protease family C19-related protein	None	GO:0006508, GO:0008233, GO:0016020, GO:0016021
43	chr11	putative	QUISA32244_EIv1_0282850	Cytochrome P450	IPR001128 (Cytochrome P450)	GO:0004497, GO:0005506, GO:0016020, GO:0016021, GO:0016491, GO:0016705, GO:0020037, GO:0046872, GO:0055114
43	chr11	putative	QUISA32244_EIv1_0282860	Cytochrome b5	IPR001199 (Cytochrome b5-like heme/steroid binding domain)	GO:0004128, GO:0016020, GO:0016021, GO:0016491, GO:0020037, GO:0046872, GO:0055114
44	chr11	putative	QUISA32244_EIv1_0282490	Soluble inorganic pyrophosphatase	IPR008162 (Inorganic pyrophosphatase)	GO:0000287, GO:0004427, GO:0005737, GO:0005829, GO:0006796, GO:0016787, GO:0046872
44	chr11	putative	QUISA32244_EIv1_0282500	Kinase family protein	IPR011009 (Protein kinase-like domain)	GO:0004672, GO:0005524, GO:0005776, GO:0006468, GO:0006914, GO:0016301, GO:0016310
44	chr11	putative	QUISA32244_EIv1_0282510	LHY	IPR009057 (Homeobox domain-like)	GO:0003677, GO:0005634
44	chr11	putative	QUISA32244_EIv1_0282520	Caffeic acid O-methyltransferase	IPR016461 (O-methyltransferase COMT-type), IPR029063 (S-adenosyl-L-methionine-dependent methyltransferase)	GO:0008168, GO:0008171, GO:0016740, GO:0032259, GO:0046983
44	chr11	putative	QUISA32244_EIv1_0282530	Caffeic acid O-methyltransferase	IPR011991 (Winged helix-turn-helix DNA-binding domain)	GO:0008168, GO:0008171, GO:0016740, GO:0032259, GO:0046983
44	chr11	putative	QUISA32244_EIv1_0282540	Caffeic acid O-methyltransferase	IPR016461 (O-methyltransferase COMT-type), IPR029063 (S-adenosyl-L-methionine-dependent methyltransferase)	GO:0008168, GO:0008171, GO:0016740, GO:0032259, GO:0046983
44	chr11	putative	QUISA32244_EIv1_0282550	Caffeic acid O-methyltransferase	IPR016461 (O-methyltransferase COMT-type), IPR029063 (S-adenosyl-L-methionine-dependent methyltransferase)	GO:0008168, GO:0008171, GO:0016740, GO:0032259, GO:0046983
44	chr11	putative	QUISA32244_EIv1_0282560	Caffeic acid O-methyltransferase	IPR016461 (O-methyltransferase COMT-type), IPR029063 (S-adenosyl-L-methionine-dependent methyltransferase)	GO:0008168, GO:0008171, GO:0016740, GO:0032259, GO:0046983
44	chr11	putative	QUISA32244_EIv1_0282570	Caffeic acid O-methyltransferase	IPR029063 (S-adenosyl-L-methionine-dependent methyltransferase)	GO:0008168, GO:0008171, GO:0016740, GO:0032259, GO:0046983
45	chr11	putative	QUISA32244_EIv1_0280550	Protein ROOT HAIR DEFECTIVE 3 homolog	IPR008803 (RHD3/Sey1), IPR027417 (P-loop containing nucleoside triphosphate hydrolase)	GO:0000166, GO:0003924, GO:0005525, GO:0005783, GO:0005789, GO:0016020, GO:0016021, GO:0016787
45	chr11	putative	QUISA32244_EIv1_0280560	Protein HOTHEAD	IPR000172 (Glucose-methanol-choline oxidoreductase, N-terminal), IPR023753 (FAD/NAD(P)-binding domain)	GO:0016614, GO:0050660, GO:0055114
45	chr11	putative	QUISA32244_EIv1_0280570	Protein HOTHEAD	IPR007867 (Glucose-methanol-choline oxidoreductase, C-terminal), IPR023753 (FAD/NAD(P)-binding domain)	GO:0005576, GO:0007267, GO:0009553, GO:0010430, GO:0016614, GO:0046593, GO:0050660, GO:0055114
45	chr11	putative	QUISA32244_EIv1_0280580	Protein kinase family protein	IPR011009 (Protein kinase-like domain), IPR013320 (Concanavalin A-like lectin/glucanase domain)	GO:0004672, GO:0005524, GO:0006468, GO:0016020, GO:0016021, GO:0016301, GO:0016310
45	chr11	putative	QUISA32244_EIv1_0280590	Late embryogenesis abundant (LEA) hydroxyproline-rich glycoprotein family	IPR004864 (Late embryogenesis abundant protein, LEA-14)	GO:0016020, GO:0016021
45	chr11	putative	QUISA32244_EIv1_0280600	chaperonin CPN60-like 2, mitochondrial	IPR002423 (Chaperonin Cpn60/TCP-1 family), IPR027409 (GroEL-like apical domain), IPR027413 (GroEL-like equatorial domain)	GO:0005524, GO:0005737, GO:0006457, GO:0042026
45	chr11	putative	QUISA32244_EIv1_0280610	Ammonium transporter	IPR029020 (Ammonium/urea transporter)	GO:0008519, GO:0015696, GO:0016020, GO:0016021, GO:0072488
45	chr11	putative	QUISA32244_EIv1_0280620	Pentatricopeptide repeat-containing protein	IPR002885 (Pentatricopeptide repeat), IPR011990 (Tetratricopeptide-like helical domain)	None
45	chr11	putative	QUISA32244_EIv1_0280630	LOB domain protein	IPR004883 (Lateral organ boundaries, LOB)	None
46	chr11	putative	QUISA32244_EIv1_0280360	Exosome complex exonuclease	None	GO:0004527, GO:0090305
46	chr11	putative	QUISA32244_EIv1_0280370	Inorganic pyrophosphatase	IPR006384 (Pyridoxal phosphate phosphatase-related), IPR023214 (HAD-like domain)	GO:0016311, GO:0016791
46	chr11	putative	QUISA32244_EIv1_0280380	Vinorine synthase-like	IPR003480 (Transferase), IPR023213 (Chloramphenicol acetyltransferase-like domain)	GO:0016747
46	chr11	putative	QUISA32244_EIv1_0280390	Vinorine synthase-like	IPR003480 (Transferase), IPR023213 (Chloramphenicol acetyltransferase-like domain)	GO:0016747
46	chr11	putative	QUISA32244_EIv1_0280400	vinorine synthase-like	IPR003480 (Transferase), IPR023213 (Chloramphenicol acetyltransferase-like domain)	GO:0016747
46	chr11	putative	QUISA32244_EIv1_0280410	Vinorine synthase-like	IPR003480 (Transferase), IPR023213 (Chloramphenicol acetyltransferase-like domain)	GO:0016747
46	chr11	putative	QUISA32244_EIv1_0280420	Kinase family protein	IPR014729 (Rossmann-like alpha/beta/alpha sandwich fold)	GO:0004672, GO:0004674, GO:0005524, GO:0006468, GO:0016301, GO:0016310, GO:0046777
46	chr11	putative	QUISA32244_EIv1_0280430	Kinase family protein	IPR011009 (Protein kinase-like domain), IPR013320 (Concanavalin A-like lectin/glucanase domain)	GO:0004672, GO:0004674, GO:0005524, GO:0006468, GO:0016301, GO:0016310, GO:0046777
46	chr11	putative	QUISA32244_EIv1_0280440	RNA-binding protein with multiple splicing	IPR012677 (Nucleotide-binding alpha-beta plait domain)	GO:0003676, GO:0003723, GO:0016020, GO:0016021
46	chr11	putative	QUISA32244_EIv1_0280450	PRA1 family protein	IPR004895 (Prenylated rab acceptor PRA1)	GO:0016020, GO:0016021
46	chr11	putative	QUISA32244_EIv1_0280460	Calcineurin B-like protein	IPR011992 (EF-hand domain pair)	GO:0005509
46	chr11	putative	QUISA32244_EIv1_0280470	protein FLX-like 3	None	None
46	chr11	putative	QUISA32244_EIv1_0280480	Cytochrome P450, putative	IPR001128 (Cytochrome P450)	GO:0004497, GO:0005506, GO:0016491, GO:0016705, GO:0020037, GO:0046872, GO:0055114
46	chr11	putative	QUISA32244_EIv1_0280490	WAS/WASL-interacting family protein	None	GO:0016020, GO:0016021
46	chr11	putative	QUISA32244_EIv1_0280500	DEAD-box ATP-dependent RNA helicase	IPR001650 (Helicase, C-terminal), IPR014001 (Helicase superfamily 1/2, ATP-binding domain), IPR014014 (RNA helicase, DEAD-box type, Q motif), IPR027417 (P-loop containing nucleoside triphosphate hydrolase)	GO:0000166, GO:0003676, GO:0004386, GO:0005524, GO:0016787
47	chr11	saccharide	QUISA32244_EIv1_0315790	WD repeat-containing protein 49 isoform 1	None	None
47	chr11	saccharide	QUISA32244_EIv1_0315800	Xyloglucan glycosyltransferase	IPR029044 (Nucleotide-diphospho-sugar transferases)	GO:0016020, GO:0016021, GO:0016740
47	chr11	saccharide	QUISA32244_EIv1_0315810	ATP synthase subunit epsilon, mitochondrial	IPR006721 (ATP synthase, F1 complex, epsilon subunit, mitochondrial)	GO:0000275, GO:0015986, GO:0046933, GO:0099132
47	chr11	saccharide	QUISA32244_EIv1_0315820	Exocyst complex component EXO84B	IPR016159 (Cullin repeat-like-containing domain), IPR033961 (Exocyst complex component Exo84)	GO:0000145, GO:0006887
47	chr11	saccharide	QUISA32244_EIv1_0315830	receptor-like protein kinase	IPR001611 (Leucine-rich repeat), IPR003591 (Leucine-rich repeat, typical subtype), IPR011009 (Protein kinase-like domain), IPR013210 (Leucine-rich repeat-containing N-terminal, plant-type), IPR013320 (Concanavalin A-like lectin/glucanase domain), IPR032675 (Leucine-rich repeat domain, L domain-like)	GO:0000166, GO:0004672, GO:0004674, GO:0005524, GO:0006468, GO:0016020, GO:0016021, GO:0016301, GO:0016310, GO:0016740
47	chr11	saccharide	QUISA32244_EIv1_0315840	RNA-binding protein with multiple splicing, putative	IPR012677 (Nucleotide-binding alpha-beta plait domain)	GO:0003676, GO:0003723
47	chr11	saccharide	QUISA32244_EIv1_0315850	Small nuclear ribonucleoprotein E	IPR010920 (LSM domain), IPR027078 (Small nuclear ribonucleoprotein E)	GO:0000387, GO:0000398, GO:0003723, GO:0005634, GO:0005681, GO:0005682, GO:0005685, GO:0005686, GO:0005687, GO:0006397, GO:0008380, GO:0046540
47	chr11	saccharide	QUISA32244_EIv1_0315860	D-3-phosphoglycerate dehydrogenase	IPR002912 (ACT domain), IPR016040 (NAD(P)-binding domain), IPR029009 (Allosteric substrate binding domain)	None
47	chr11	saccharide	QUISA32244_EIv1_0315870	(R)-mandelonitrile lyase-like	IPR000172 (Glucose-methanol-choline oxidoreductase, N-terminal), IPR007867 (Glucose-methanol-choline oxidoreductase, C-terminal), IPR023753 (FAD/NAD(P)-binding domain)	GO:0016614, GO:0016829, GO:0050660, GO:0055114
47	chr11	saccharide	QUISA32244_EIv1_0315880	Mitogen-activated protein kinase kinase	IPR011009 (Protein kinase-like domain)	GO:0000166, GO:0004672, GO:0004674, GO:0005524, GO:0006468, GO:0016301, GO:0016310
47	chr11	saccharide	QUISA32244_EIv1_0315890	4-coumarate:CoA ligase	IPR000873 (AMP-dependent synthetase/ligase), IPR025110 (AMP-binding enzyme C-terminal domain)	GO:0003824, GO:0016207, GO:0016874
47	chr11	saccharide	QUISA32244_EIv1_0315900	RBR-type E3 ubiquitin transferase	IPR002867 (IBR domain), IPR013083 (Zinc finger, RING/FYVE/PHD-type), IPR031127 (E3 ubiquitin ligase RBR family)	GO:0004842, GO:0016567, GO:0016740, GO:0046872
47	chr11	saccharide	QUISA32244_EIv1_0315910	Glucose-6-phosphate 1-epimerase	IPR008183 (Aldose 1-/Glucose-6-phosphate 1-epimerase), IPR011013 (Galactose mutarotase-like domain)	GO:0003824, GO:0005975, GO:0016853, GO:0030246, GO:0047938
47	chr11	saccharide	QUISA32244_EIv1_0315920	Fasciclin-like arabinogalactan protein	IPR000782 (FAS1 domain), IPR033254 (Fasciclin-like arabinogalactan protein)	None
47	chr11	saccharide	QUISA32244_EIv1_0315930	Kinase	IPR011009 (Protein kinase-like domain)	GO:0004672, GO:0005524, GO:0006468, GO:0016301, GO:0016310
47	chr11	saccharide	QUISA32244_EIv1_0315940	ubiquitin receptor RAD23b-like	IPR004806 (UV excision repair protein Rad23), IPR009060 (UBA-like), IPR029071 (Ubiquitin-related domain)	GO:0003684, GO:0005634, GO:0006289, GO:0043161
48	chr11	terpene	QUISA32244_EIv1_0315330	Polyketide cyclase/dehydrase and lipid transport superfamily protein	IPR023393 (START-like domain)	None
48	chr11	terpene	QUISA32244_EIv1_0315340	Strubbelig receptor, putative	IPR001611 (Leucine-rich repeat), IPR003591 (Leucine-rich repeat, typical subtype), IPR011009 (Protein kinase-like domain), IPR013210 (Leucine-rich repeat-containing N-terminal, plant-type), IPR032675 (Leucine-rich repeat domain, L domain-like)	GO:0004672, GO:0004714, GO:0005524, GO:0006468, GO:0016020, GO:0016021, GO:0016740, GO:0018108
48	chr11	terpene	QUISA32244_EIv1_0315350	Terpene cyclase/mutase family member	IPR018333 (Squalene cyclase), IPR032696 (Squalene cyclase, C-terminal), IPR032697 (Squalene cyclase, N-terminal)	GO:0016853, GO:0016866
48	chr11	terpene	QUISA32244_EIv1_0315360	Receptor protein kinase, putative	IPR001611 (Leucine-rich repeat), IPR011009 (Protein kinase-like domain), IPR013210 (Leucine-rich repeat-containing N-terminal, plant-type), IPR032675 (Leucine-rich repeat domain, L domain-like)	GO:0004672, GO:0005524, GO:0006468, GO:0016020, GO:0016021, GO:0016301, GO:0016310
48	chr11	terpene	QUISA32244_EIv1_0315370	Protein kinase domain	IPR011009 (Protein kinase-like domain), IPR013320 (Concanavalin A-like lectin/glucanase domain), IPR014729 (Rossmann-like alpha/beta/alpha sandwich fold)	GO:0004672, GO:0005524, GO:0006468, GO:0016301, GO:0016310
48	chr11	terpene	QUISA32244_EIv1_0315380	Protein HAPLESS 2	None	GO:0016020, GO:0016021
48	chr11	terpene	QUISA32244_EIv1_0315390	vacuolar-processing enzyme-like	IPR001096 (Peptidase C13, legumain)	GO:0006508, GO:0008233
49	chr12	putative	QUISA32244_EIv1_0295330	Protein IQ-DOMAIN like	IPR000048 (IQ motif, EF-hand binding site), IPR025064 (Domain of unknown function DUF4005)	None
49	chr12	putative	QUISA32244_EIv1_0295340	Acyl-[acyl-carrier-protein] desaturase	IPR005067 (Fatty acid desaturase, type 2), IPR009078 (Ferritin-like superfamily)	GO:0006631, GO:0006633, GO:0009507, GO:0016491, GO:0045300, GO:0046872, GO:0055114
49	chr12	putative	QUISA32244_EIv1_0295350	Unknown protein	None	None
49	chr12	putative	QUISA32244_EIv1_0295360	Protein FAM136A-like protein	IPR008560 (Protein of unknown function DUF842, eukaryotic)	None
49	chr12	putative	QUISA32244_EIv1_0295370	Cytochrome oxidase assembly protein	None	GO:0016020, GO:0016021
49	chr12	putative	QUISA32244_EIv1_0295380	(+)-neomenthol dehydrogenase	IPR002347 (Short-chain dehydrogenase/reductase SDR)	None
49	chr12	putative	QUISA32244_EIv1_0295390	Cysteine synthase	IPR001926 (Tryptophan synthase beta subunit-like PLP-dependent enzyme)	None
49	chr12	putative	QUISA32244_EIv1_0295400	Cysteine synthase	IPR001926 (Tryptophan synthase beta subunit-like PLP-dependent enzyme)	GO:0004124, GO:0006535, GO:0008652, GO:0016740, GO:0019344
49	chr12	putative	QUISA32244_EIv1_0295410	U5 small nuclear ribonucleoprotein 40 kDa	IPR015943 (WD40/YVTN repeat-like-containing domain), IPR020472 (G-protein beta WD-40 repeat)	None
49	chr12	putative	QUISA32244_EIv1_0295420	Ion channel CASTOR	IPR010420 (CASTOR/POLLUX/SYM8 ion channels)	GO:0005634, GO:0006811, GO:0016020, GO:0016021, GO:0031965
49	chr12	putative	QUISA32244_EIv1_0295430	Haloacid dehalogenase-like hydrolase (HAD) superfamily protein	IPR006357 (HAD-superfamily hydrolase, subfamily IIA), IPR023214 (HAD-like domain)	None
49	chr12	putative	QUISA32244_EIv1_0295440	Mitogen-activated protein kinase	IPR011009 (Protein kinase-like domain)	GO:0000165, GO:0000166, GO:0004672, GO:0004674, GO:0004707, GO:0005524, GO:0006468, GO:0016301, GO:0016310, GO:0016740
49	chr12	putative	QUISA32244_EIv1_0295450	protein FAM133-like isoform X1	None	None
49	chr12	putative	QUISA32244_EIv1_0295460	Sm-like protein	IPR010920 (LSM domain), IPR016487 (Sm-like protein Lsm6/SmF)	GO:0000398, GO:0003723, GO:0005634, GO:0005681, GO:0005732, GO:0006397, GO:0008380
49	chr12	putative	QUISA32244_EIv1_0295470	BTB/POZ and TAZ domain-containing protein	IPR000197 (Zinc finger, TAZ-type), IPR011333 (SKP1/BTB/POZ domain), IPR034089 (SPOP, C-terminal BACK-like domain)	GO:0003712, GO:0004402, GO:0005634, GO:0006355, GO:0008270, GO:0016573
49	chr12	putative	QUISA32244_EIv1_0295480	LETM1 and EF-hand domain-containing protein 1, mitochondrial-like	IPR011685 (LETM1-like), IPR011992 (EF-hand domain pair), IPR033122 (Letm1 ribosome-binding domain)	GO:0005509, GO:0005739, GO:0016020, GO:0016021, GO:0043022
49	chr12	putative	QUISA32244_EIv1_0295490	LETM1 and EF-hand domain-containing protein 1, mitochondrial	None	GO:0005509, GO:0005739, GO:0016020, GO:0016021, GO:0043022
49	chr12	putative	QUISA32244_EIv1_0295500	Ankyrin-kinase	IPR011009 (Protein kinase-like domain), IPR020683 (Ankyrin repeat-containing domain)	GO:0004672, GO:0005524, GO:0006468, GO:0016301, GO:0016310
49	chr12	putative	QUISA32244_EIv1_0295510	2-alkenal reductase (NADP(+)-dependent)-like	IPR011032 (GroES-like)	GO:0016491, GO:0055114
49	chr12	putative	QUISA32244_EIv1_0295520	Acetolactate synthase, small subunit	IPR004789 (Acetolactate synthase, small subunit)	GO:0003984, GO:0009082, GO:0016740
50	chr12	saccharide	QUISA32244_EIv1_0294670	Kinase family protein	IPR011009 (Protein kinase-like domain)	GO:0000166, GO:0004672, GO:0004674, GO:0005524, GO:0006468, GO:0016301, GO:0016310, GO:0016740
50	chr12	saccharide	QUISA32244_EIv1_0294680	Leucine-rich repeat receptor-like protein kinase family	IPR001611 (Leucine-rich repeat), IPR013210 (Leucine-rich repeat-containing N-terminal, plant-type), IPR032675 (Leucine-rich repeat domain, L domain-like)	GO:0016301, GO:0016310
50	chr12	saccharide	QUISA32244_EIv1_0294690	transcription factor bHLH130-like	IPR011598 (Myc-type, basic helix-loop-helix (bHLH) domain)	GO:0046983
50	chr12	saccharide	QUISA32244_EIv1_0294700	Inactive rhomboid protein	None	None
50	chr12	saccharide	QUISA32244_EIv1_0294710	IRK-interacting protein	IPR009012 (GrpE nucleotide exchange factor, head)	None
50	chr12	saccharide	QUISA32244_EIv1_0294720	Glycosyltransferase	IPR002213 (UDP-glucuronosyl/UDP-glucosyltransferase)	GO:0016020, GO:0016021, GO:0016740, GO:0016757, GO:0016758
50	chr12	saccharide	QUISA32244_EIv1_0294730	Lysine-specific demethylase	IPR003347 (JmjC domain)	GO:0008168, GO:0032259
50	chr12	saccharide	QUISA32244_EIv1_0294740	ETHYLENE INSENSITIVE 3-like 3 protein	IPR023278 (Ethylene insensitive 3-like protein, DNA-binding domain)	GO:0003700, GO:0005634, GO:0006355
50	chr12	saccharide	QUISA32244_EIv1_0294750	AMP-dependent synthetase/ligase	IPR011004 (Trimeric LpxA-like), IPR011614 (Catalase core domain)	GO:0003824, GO:0004096, GO:0006979, GO:0008610, GO:0016020, GO:0016021, GO:0016491, GO:0016874, GO:0020037, GO:0031177, GO:0055114, GO:0098869
50	chr12	saccharide	QUISA32244_EIv1_0294760	AMP-dependent synthetase/ligase	IPR011004 (Trimeric LpxA-like), IPR011614 (Catalase core domain), IPR020835 (Catalase-like domain)	GO:0003824, GO:0004096, GO:0006979, GO:0008610, GO:0016020, GO:0016021, GO:0016491, GO:0016874, GO:0020037, GO:0031177, GO:0055114, GO:0098869
50	chr12	saccharide	QUISA32244_EIv1_0294770	4-coumarate--coa ligase-like 1	IPR000873 (AMP-dependent synthetase/ligase), IPR002937 (Amine oxidase), IPR023753 (FAD/NAD(P)-binding domain)	GO:0003824, GO:0004096, GO:0008610, GO:0016020, GO:0016021, GO:0016874, GO:0020037, GO:0055114, GO:0098869
50	chr12	saccharide	QUISA32244_EIv1_0294780	NAD-dependent dihydrogenase, Gfo/Idh/MocA family	IPR004104 (Oxidoreductase, C-terminal), IPR016040 (NAD(P)-binding domain)	GO:0016491, GO:0055114
50	chr12	saccharide	QUISA32244_EIv1_0294790	F-box protein	IPR001810 (F-box domain), IPR006527 (F-box associated domain, type 1)	None
50	chr12	saccharide	QUISA32244_EIv1_0294800	Beta-glucosidase	IPR001360 (Glycoside hydrolase family 1), IPR017853 (Glycoside hydrolase superfamily)	GO:0004553, GO:0005975
50	chr12	saccharide	QUISA32244_EIv1_0294810	Rho GTPase-activating gacO-like protein	None	None
50	chr12	saccharide	QUISA32244_EIv1_0294820	RBR-type E3 ubiquitin transferase	IPR001876 (Zinc finger, RanBP2-type), IPR002867 (IBR domain), IPR031127 (E3 ubiquitin ligase RBR family)	GO:0004842, GO:0016567, GO:0016740, GO:0046872
50	chr12	saccharide	QUISA32244_EIv1_0294830	Calcium-dependent protein kinase, putative	IPR011009 (Protein kinase-like domain), IPR011992 (EF-hand domain pair)	GO:0004672, GO:0004683, GO:0005509, GO:0005524, GO:0006468, GO:0016301, GO:0016310, GO:0016740
50	chr12	saccharide	QUISA32244_EIv1_0294840	Histidine methyltransferase 1	IPR029063 (S-adenosyl-L-methionine-dependent methyltransferase)	GO:0008168, GO:0016740, GO:0032259
50	chr12	saccharide	QUISA32244_EIv1_0294850	Histidine protein methyltransferase 1-like protein	None	GO:0008168, GO:0016740, GO:0032259
50	chr12	saccharide	QUISA32244_EIv1_0294860	gamma-secretase subunit APH1-like	IPR009294 (Gamma-secretase subunit Aph-1)	GO:0016020, GO:0016021, GO:0016485, GO:0043085
51	chr12	putative	QUISA32244_EIv1_0294080	Serine/arginine repetitive matrix protein 1	IPR002483 (PWI domain)	GO:0006397
51	chr12	putative	QUISA32244_EIv1_0294090	Serine/arginine repetitive matrix protein 1	None	GO:0006397
51	chr12	putative	QUISA32244_EIv1_0294100	protein plastid transcriptionally active 16, chloroplastic	IPR016040 (NAD(P)-binding domain)	None
51	chr12	putative	QUISA32244_EIv1_0294110	Tropinone reductase	IPR002347 (Short-chain dehydrogenase/reductase SDR)	None
51	chr12	putative	QUISA32244_EIv1_0294120	Tropinone reductase, putative	IPR002347 (Short-chain dehydrogenase/reductase SDR)	GO:0016491, GO:0050356, GO:0055114
51	chr12	putative	QUISA32244_EIv1_0294130	Tropinone reductase	IPR002347 (Short-chain dehydrogenase/reductase SDR)	GO:0016491, GO:0055114
51	chr12	putative	QUISA32244_EIv1_0294140	Tropinone reductase homolog	IPR002347 (Short-chain dehydrogenase/reductase SDR)	GO:0016491, GO:0055114
51	chr12	putative	QUISA32244_EIv1_0294150	Tropinone reductase, putative	IPR002347 (Short-chain dehydrogenase/reductase SDR)	GO:0016491, GO:0050356, GO:0055114
51	chr12	putative	QUISA32244_EIv1_0294160	tropinone reductase	IPR002347 (Short-chain dehydrogenase/reductase SDR)	None
51	chr12	putative	QUISA32244_EIv1_0294170	Protein phosphatase 2C	IPR001932 (PPM-type phosphatase domain), IPR015655 (Protein phosphatase 2C family)	GO:0003824, GO:0004721, GO:0004722, GO:0006470, GO:0016787, GO:0043169, GO:0046872
52	chr12	lignan	QUISA32244_EIv1_0293010	Nudix hydrolase 9	IPR015797 (NUDIX hydrolase domain-like)	GO:0016787
52	chr12	lignan	QUISA32244_EIv1_0293020	3-ketoacyl-CoA synthase 3	IPR012392 (Very-long-chain 3-ketoacyl-CoA synthase), IPR016039 (Thiolase-like)	None
52	chr12	lignan	QUISA32244_EIv1_0293030	Exocyst subunit Exo70 family protein	IPR004140 (Exocyst complex component Exo70), IPR016159 (Cullin repeat-like-containing domain)	GO:0000145, GO:0006887, GO:0015031
52	chr12	lignan	QUISA32244_EIv1_0293040	Serine/threonine-protein phosphatase	IPR029052 (Metallo-dependent phosphatase-like)	GO:0004721, GO:0004722, GO:0005634, GO:0006470, GO:0009408, GO:0009785, GO:0016787
52	chr12	lignan	QUISA32244_EIv1_0293050	Heavy-metal-associated domain protein	IPR006121 (Heavy metal-associated domain, HMA)	GO:0030001, GO:0046872
52	chr12	lignan	QUISA32244_EIv1_0293060	Serine/threonine-protein phosphatase	IPR029052 (Metallo-dependent phosphatase-like)	GO:0004721, GO:0006470, GO:0016787
52	chr12	lignan	QUISA32244_EIv1_0293070	Dirigent protein	IPR004265 (Plant disease resistance response protein)	GO:0005576, GO:0048046
52	chr12	lignan	QUISA32244_EIv1_0293080	Pentatricopeptide repeat-containing protein	IPR002885 (Pentatricopeptide repeat)	None
52	chr12	lignan	QUISA32244_EIv1_0293090	Cytochrome P450	IPR001128 (Cytochrome P450)	None
52	chr12	lignan	QUISA32244_EIv1_0293100	Glutelin type-A	IPR006044 (11-S seed storage protein, plant)	GO:0045735
53	chr12	putative	QUISA32244_EIv1_0292830	G patch domain-containing protein 1	None	None
53	chr12	putative	QUISA32244_EIv1_0292840	Mitogen-activated protein kinase	IPR011009 (Protein kinase-like domain)	GO:0000165, GO:0000166, GO:0004672, GO:0004674, GO:0004707, GO:0005524, GO:0006468, GO:0016301, GO:0016310, GO:0016740
53	chr12	putative	QUISA32244_EIv1_0292850	Zinc-binding alcohol dehydrogenase family protein	IPR016040 (NAD(P)-binding domain), IPR020843 (Polyketide synthase, enoylreductase domain)	GO:0016491, GO:0055114
53	chr12	putative	QUISA32244_EIv1_0292860	Kinase family protein	IPR011009 (Protein kinase-like domain), IPR013320 (Concanavalin A-like lectin/glucanase domain)	GO:0000166, GO:0004672, GO:0004674, GO:0005524, GO:0005886, GO:0006468, GO:0016301, GO:0016310
53	chr12	putative	QUISA32244_EIv1_0292870	Transmembrane protein, putative	None	GO:0016020, GO:0016021
53	chr12	putative	QUISA32244_EIv1_0292880	Beta-1,3-N-acetylglucosaminyltransferase lunatic fringe like	IPR006740 (Protein of unknown function DUF604)	GO:0016020, GO:0016021, GO:0016740, GO:0016757
53	chr12	putative	QUISA32244_EIv1_0292890	phototropin-1 isoform X1	IPR000014 (PAS domain), IPR000700 (PAS-associated, C-terminal), IPR011009 (Protein kinase-like domain)	GO:0004672, GO:0005524, GO:0006468
53	chr12	putative	QUISA32244_EIv1_0292900	DNA-directed RNA polymerase subunit	IPR006592 (RNA polymerase, N-terminal), IPR007066 (RNA polymerase Rpb1, domain 3), IPR007080 (RNA polymerase Rpb1, domain 1), IPR007081 (RNA polymerase Rpb1, domain 5), IPR007083 (RNA polymerase Rpb1, domain 4)	GO:0003677, GO:0003899, GO:0006351, GO:0016740, GO:0016779
54	chr12	putative	QUISA32244_EIv1_0291320	BTB/POZ domain-containing protein	IPR011333 (SKP1/BTB/POZ domain), IPR027356 (NPH3 domain)	None
54	chr12	putative	QUISA32244_EIv1_0291330	UDP-D-apiose/UDP-D-xylose synthase 2	IPR016040 (NAD(P)-binding domain)	None
54	chr12	putative	QUISA32244_EIv1_0291340	Phospholipid:diacylglycerol acyltransferase 1	IPR003386 (Lecithin:cholesterol/phospholipid:diacylglycerol acyltransferase), IPR029058 (Alpha/Beta hydrolase fold)	GO:0006629, GO:0008374, GO:0016020, GO:0016021, GO:0016740, GO:0016746
54	chr12	putative	QUISA32244_EIv1_0291350	GDSL esterase/lipase	IPR013830 (SGNH hydrolase-type esterase domain)	GO:0006629, GO:0016298, GO:0016788
54	chr12	putative	QUISA32244_EIv1_0291360	recQ-mediated genome instability protein 2	IPR032245 (RecQ-mediated genome instability protein 2)	None
54	chr12	putative	QUISA32244_EIv1_0291370	Protein saal1	IPR016024 (Armadillo-type fold)	None
54	chr12	putative	QUISA32244_EIv1_0291380	Oligopeptidase A	IPR001567 (Peptidase M3A/M3B catalytic domain), IPR024077 (Neurolysin/Thimet oligopeptidase, domain 2), IPR024079 (Metallopeptidase, catalytic domain), IPR024080 (Neurolysin/Thimet oligopeptidase, N-terminal), IPR034005 (Peptidyl-dipeptidase DCP)	GO:0004222, GO:0006508, GO:0008233, GO:0008237, GO:0016787, GO:0046872
54	chr12	putative	QUISA32244_EIv1_0291390	Magnesium transporter MRS2-like protein	IPR002523 (Mg2+ transporter protein, CorA-like/Zinc transport protein ZntB)	GO:0009507, GO:0009941, GO:0010027, GO:0010117, GO:0010960, GO:0015095, GO:0016020, GO:0016021, GO:1903830
54	chr12	putative	QUISA32244_EIv1_0291400	Protein kinase	IPR011009 (Protein kinase-like domain)	GO:0004672, GO:0005524, GO:0006468, GO:0016301, GO:0016310
54	chr12	putative	QUISA32244_EIv1_0291410	aspartic proteinase-like protein 2	IPR001461 (Aspartic peptidase A1 family), IPR021109 (Aspartic peptidase domain), IPR032799 (Xylanase inhibitor, C-terminal), IPR032861 (Xylanase inhibitor, N-terminal)	GO:0004190, GO:0006508, GO:0008233, GO:0016787
55	chr12	putative	QUISA32244_EIv1_0290860	protein SUPPRESSOR OF K(+) TRANSPORT GROWTH DEFECT 1-like	IPR003959 (ATPase, AAA-type, core), IPR007330 (MIT), IPR015415 (Vps4 oligomerisation, C-terminal), IPR027417 (P-loop containing nucleoside triphosphate hydrolase)	GO:0000166, GO:0005524
55	chr12	putative	QUISA32244_EIv1_0290870	Subtilisin-like protease	IPR015500 (Peptidase S8, subtilisin-related)	GO:0004252, GO:0006508, GO:0008233, GO:0016787
55	chr12	putative	QUISA32244_EIv1_0290880	Pentatricopeptide repeat-containing protein	IPR002885 (Pentatricopeptide repeat), IPR011990 (Tetratricopeptide-like helical domain), IPR032867 (DYW domain)	GO:0008270
55	chr12	putative	QUISA32244_EIv1_0290890	Protein HIRA	IPR011494 (TUP1-like enhancer of split), IPR015943 (WD40/YVTN repeat-like-containing domain), IPR031120 (WD repeat HIR1)	GO:0005634, GO:0006325, GO:0006351, GO:0006355
55	chr12	putative	QUISA32244_EIv1_0290900	Fatty acyl-CoA reductase	IPR016040 (NAD(P)-binding domain), IPR026055 (Fatty acyl-CoA reductase), IPR033640 (Fatty acyl-CoA reductase, C-terminal)	GO:0006629, GO:0010345, GO:0016491, GO:0035336, GO:0055114, GO:0080019, GO:0102965
55	chr12	putative	QUISA32244_EIv1_0290910	Fatty acyl-CoA reductase	IPR016040 (NAD(P)-binding domain), IPR026055 (Fatty acyl-CoA reductase), IPR033640 (Fatty acyl-CoA reductase, C-terminal)	GO:0006629, GO:0016491, GO:0055114, GO:0080019, GO:0102965
55	chr12	putative	QUISA32244_EIv1_0290920	Fatty acyl-CoA reductase	IPR026055 (Fatty acyl-CoA reductase), IPR033640 (Fatty acyl-CoA reductase, C-terminal)	GO:0006629, GO:0016491, GO:0055114, GO:0080019, GO:0102965
55	chr12	putative	QUISA32244_EIv1_0290930	proteinaceous RNase P 1	IPR016040 (NAD(P)-binding domain), IPR031595 (Protein-only RNase P, C-terminal), IPR033443 (Pentacotripeptide-repeat region of PROPR)	None
55	chr12	putative	QUISA32244_EIv1_0290940	Cytochrome P450, putative	IPR001128 (Cytochrome P450)	GO:0005506, GO:0016020, GO:0016021, GO:0016491, GO:0016705, GO:0020037, GO:0055114, GO:0070330
56	chr12	putative	QUISA32244_EIv1_0290160	Receptor protein kinase	IPR011009 (Protein kinase-like domain), IPR013320 (Concanavalin A-like lectin/glucanase domain)	GO:0000166, GO:0004672, GO:0004674, GO:0005524, GO:0006468, GO:0016020, GO:0016021, GO:0016301, GO:0016310, GO:0016740
56	chr12	putative	QUISA32244_EIv1_0290170	Pentatricopeptide repeat-containing protein, putative	IPR002885 (Pentatricopeptide repeat), IPR011990 (Tetratricopeptide-like helical domain)	GO:0016020, GO:0016021
56	chr12	putative	QUISA32244_EIv1_0290180	Pentatricopeptide repeat-containing protein	IPR002885 (Pentatricopeptide repeat)	None
56	chr12	putative	QUISA32244_EIv1_0290190	protein CLAVATA 3	None	None
56	chr12	putative	QUISA32244_EIv1_0290200	Apoptosis-inducing factor, putative	IPR023753 (FAD/NAD(P)-binding domain)	GO:0016491, GO:0055114
56	chr12	putative	QUISA32244_EIv1_0290210	Protein kinase	IPR004864 (Late embryogenesis abundant protein, LEA-14), IPR011009 (Protein kinase-like domain)	GO:0004672, GO:0005524, GO:0006468, GO:0016301, GO:0016310
56	chr12	putative	QUISA32244_EIv1_0290220	Late embryogenesis abundant hydroxyproline-rich glycoprotein	IPR004864 (Late embryogenesis abundant protein, LEA-14)	GO:0009506, GO:0016020, GO:0016021
56	chr12	putative	QUISA32244_EIv1_0290230	Late embryogenesis abundant protein	IPR004864 (Late embryogenesis abundant protein, LEA-14)	GO:0016020, GO:0016021
56	chr12	putative	QUISA32244_EIv1_0290240	5'-3' exoribonuclease	IPR027073 (5'-3' exoribonuclease)	GO:0003676, GO:0004518, GO:0004527, GO:0004534, GO:0005634, GO:0006139, GO:0006397, GO:0016787, GO:0090305, GO:0090503
56	chr12	putative	QUISA32244_EIv1_0290250	Pentatricopeptide repeat-containing protein	IPR002885 (Pentatricopeptide repeat), IPR011990 (Tetratricopeptide-like helical domain), IPR032867 (DYW domain)	None
56	chr12	putative	QUISA32244_EIv1_0290260	nuclear speckle splicing regulatory protein 1	IPR018612 (Domain of unknown function DUF2040)	None
57	chr12	putative	QUISA32244_EIv1_0041950	Kinesin-like protein	IPR001752 (Kinesin motor domain), IPR027417 (P-loop containing nucleoside triphosphate hydrolase)	GO:0000166, GO:0003774, GO:0003777, GO:0005524, GO:0007018, GO:0008017
57	chr12	putative	QUISA32244_EIv1_0041960	Alpha/beta-Hydrolases superfamily protein	IPR029058 (Alpha/Beta hydrolase fold)	GO:0016787
57	chr12	putative	QUISA32244_EIv1_0041970	Acid phosphatase/vanadium-dependent haloperoxidase-related protein	IPR003832 (Acid phosphatase/vanadium-dependent haloperoxidase-related)	None
57	chr12	putative	QUISA32244_EIv1_0041980	Condensin complex subunit 2	None	GO:0000796, GO:0007049, GO:0007076, GO:0030261, GO:0051301
57	chr12	putative	QUISA32244_EIv1_0041990	Allene oxide synthase, chloroplastic	IPR001128 (Cytochrome P450)	GO:0004497, GO:0005506, GO:0016705, GO:0016829, GO:0020037, GO:0046872, GO:0055114
57	chr12	putative	QUISA32244_EIv1_0042000	tRNA(His) guanylyltransferase	IPR007537 (tRNAHis guanylyltransferase Thg1), IPR024956 (tRNAHis guanylyltransferase catalytic domain), IPR025845 (Thg1 C-terminal domain)	GO:0000166, GO:0000287, GO:0005525, GO:0006400, GO:0008033, GO:0008193, GO:0016740, GO:0016779, GO:0046872, GO:0099116
57	chr12	putative	QUISA32244_EIv1_0042010	Protein DETOXIFICATION	IPR002528 (Multi antimicrobial extrusion protein)	GO:0006855, GO:0015238, GO:0015297, GO:0016020, GO:0016021, GO:0055085
57	chr12	putative	QUISA32244_EIv1_0042020	Protein of unknown function (DUF1068)	IPR010471 (Protein of unknown function DUF1068)	None
57	chr12	putative	QUISA32244_EIv1_0042030	Dentin sialophosphoprotein, putative	None	None
57	chr12	putative	QUISA32244_EIv1_0042040	Unknown protein	None	None
57	chr12	putative	QUISA32244_EIv1_0042050	Cellulose synthase	IPR005150 (Cellulose synthase), IPR029044 (Nucleotide-diphospho-sugar transferases)	GO:0016020, GO:0016021, GO:0016740, GO:0016757, GO:0016760, GO:0030244, GO:0071555
57	chr12	putative	QUISA32244_EIv1_0042060	Cellulose synthase-like protein	IPR005150 (Cellulose synthase), IPR029044 (Nucleotide-diphospho-sugar transferases)	GO:0016020, GO:0016021, GO:0016740, GO:0016757, GO:0016760, GO:0030244, GO:0071555
57	chr12	putative	QUISA32244_EIv1_0042070	Cellulose synthase-like protein	IPR005150 (Cellulose synthase), IPR029044 (Nucleotide-diphospho-sugar transferases)	GO:0016020, GO:0016021, GO:0016740, GO:0016757, GO:0016760, GO:0030244, GO:0071555
57	chr12	putative	QUISA32244_EIv1_0042080	Cellulose synthase-like protein	IPR005150 (Cellulose synthase), IPR029044 (Nucleotide-diphospho-sugar transferases)	GO:0016020, GO:0016021, GO:0016740, GO:0016757, GO:0016760, GO:0030244, GO:0071555
57	chr12	putative	QUISA32244_EIv1_0042090	Cellulose synthase-like protein	None	GO:0016020, GO:0016021, GO:0016740, GO:0016757, GO:0016760, GO:0030244, GO:0071555
57	chr12	putative	QUISA32244_EIv1_0042100	Cellulose synthase-like protein	IPR005150 (Cellulose synthase), IPR029044 (Nucleotide-diphospho-sugar transferases)	GO:0016020, GO:0016021, GO:0016740, GO:0016757, GO:0016760, GO:0030244, GO:0071555
57	chr12	putative	QUISA32244_EIv1_0042110	WRKY family transcription factor	IPR003657 (WRKY domain)	GO:0003677, GO:0003700, GO:0005634, GO:0006355, GO:0043565
57	chr12	putative	QUISA32244_EIv1_0042120	Aspartic proteinase, putative	IPR001461 (Aspartic peptidase A1 family), IPR011001 (Saposin-like), IPR021109 (Aspartic peptidase domain)	GO:0004190, GO:0006508, GO:0006629, GO:0008233, GO:0016787
57	chr12	putative	QUISA32244_EIv1_0042130	Mitogen-activated protein kinase kinase kinase, putative	IPR011009 (Protein kinase-like domain)	GO:0000165, GO:0000166, GO:0000186, GO:0004672, GO:0004674, GO:0004709, GO:0005524, GO:0006468, GO:0016301, GO:0016310, GO:0016740
57	chr12	putative	QUISA32244_EIv1_0042140	B-cell receptor-associated 31-like	IPR008417 (B-cell receptor-associated protein 29/31)	None
57	chr12	putative	QUISA32244_EIv1_0042150	DNA repair helicase rad5,16, putative	IPR000330 (SNF2-related, N-terminal domain), IPR001650 (Helicase, C-terminal), IPR013083 (Zinc finger, RING/FYVE/PHD-type), IPR027417 (P-loop containing nucleoside triphosphate hydrolase)	GO:0004386, GO:0005524, GO:0016740
58	chr12	putative	QUISA32244_EIv1_0042840	calcium-binding protein PBP1-like	IPR011992 (EF-hand domain pair)	GO:0005509
58	chr12	putative	QUISA32244_EIv1_0042850	G-type lectin S-receptor-like serine/threonine-protein kinase	IPR000742 (EGF-like domain), IPR000858 (S-locus glycoprotein domain), IPR001480 (Bulb-type lectin domain), IPR003609 (PAN/Apple domain), IPR011009 (Protein kinase-like domain), IPR013320 (Concanavalin A-like lectin/glucanase domain), IPR021820 (S-locus receptor kinase, C-terminal), IPR025287 (Wall-associated receptor kinase, galacturonan-binding domain)	GO:0004672, GO:0004674, GO:0005524, GO:0006468, GO:0016301, GO:0016310, GO:0030246, GO:0030247, GO:0048544
58	chr12	putative	QUISA32244_EIv1_0042860	G-type lectin S-receptor-like serine/threonine-protein kinase	IPR000742 (EGF-like domain), IPR000858 (S-locus glycoprotein domain), IPR001480 (Bulb-type lectin domain), IPR011009 (Protein kinase-like domain), IPR013320 (Concanavalin A-like lectin/glucanase domain)	GO:0004672, GO:0004674, GO:0005524, GO:0006468, GO:0016020, GO:0016021, GO:0016301, GO:0016310, GO:0030246, GO:0030247, GO:0048544
58	chr12	putative	QUISA32244_EIv1_0042870	Zinc finger, B-box	IPR000315 (B-box-type zinc finger)	GO:0008270
58	chr12	putative	QUISA32244_EIv1_0042880	Frataxin, mitochondrial, putative	IPR002908 (Frataxin/CyaY)	GO:0004322, GO:0005739, GO:0008199, GO:0016226, GO:0055114
58	chr12	putative	QUISA32244_EIv1_0042890	Outer arm dynein light chain 1 protein, putative isoform 1	IPR001611 (Leucine-rich repeat), IPR003591 (Leucine-rich repeat, typical subtype), IPR032675 (Leucine-rich repeat domain, L domain-like)	GO:0000226, GO:0004674, GO:0008017, GO:0009819, GO:0045926, GO:0046777, GO:0099738
58	chr12	putative	QUISA32244_EIv1_0042900	Universal stress protein	IPR006015 (Universal stress protein A)	None
58	chr12	putative	QUISA32244_EIv1_0042910	DNA repair metallo-beta-lactamase	IPR001279 (Metallo-beta-lactamase), IPR011084 (DNA repair metallo-beta-lactamase)	None
58	chr12	putative	QUISA32244_EIv1_0042920	S-receptor-like serine/threonine-protein kinase	IPR000858 (S-locus glycoprotein domain), IPR001480 (Bulb-type lectin domain), IPR003609 (PAN/Apple domain), IPR011009 (Protein kinase-like domain), IPR013320 (Concanavalin A-like lectin/glucanase domain), IPR024171 (S-receptor-like serine/threonine-protein kinase)	GO:0000166, GO:0004672, GO:0004674, GO:0005524, GO:0006468, GO:0016020, GO:0016021, GO:0016301, GO:0016310, GO:0016740, GO:0048544
58	chr12	putative	QUISA32244_EIv1_0042930	Transmembrane protein, putative	None	GO:0016020, GO:0016021
59	chr12	saccharide-terpene	QUISA32244_EIv1_0045200	C2H2-like zinc finger protein	IPR012317 (Poly(ADP-ribose) polymerase, catalytic domain)	GO:0003676
59	chr12	saccharide-terpene	QUISA32244_EIv1_0045210	dihydroflavonol-4-reductase-like	IPR016040 (NAD(P)-binding domain)	GO:0003824, GO:0050662
59	chr12	saccharide-terpene	QUISA32244_EIv1_0045220	50S ribosomal L24-like protein	IPR003256 (Ribosomal protein L24)	GO:0003735, GO:0005840, GO:0006412, GO:0009507, GO:0009570, GO:0009941, GO:0032544
59	chr12	saccharide-terpene	QUISA32244_EIv1_0045230	Receptor-like protein kinase	IPR011009 (Protein kinase-like domain), IPR013320 (Concanavalin A-like lectin/glucanase domain)	GO:0004672, GO:0005524, GO:0006468, GO:0016020, GO:0016021, GO:0016301, GO:0016310
59	chr12	saccharide-terpene	QUISA32244_EIv1_0045240	Transcription factor GRAS	IPR005202 (Transcription factor GRAS)	None
59	chr12	saccharide-terpene	QUISA32244_EIv1_0045250	(-)-germacrene D synthase	IPR008930 (Terpenoid cyclases/protein prenyltransferase alpha-alpha toroid), IPR008949 (Isoprenoid synthase domain)	GO:0000287, GO:0005737, GO:0010333, GO:0016114, GO:0016829, GO:0034004, GO:0046872, GO:0052577
59	chr12	saccharide-terpene	QUISA32244_EIv1_0045260	Sesquiterpene synthase	IPR008930 (Terpenoid cyclases/protein prenyltransferase alpha-alpha toroid), IPR008949 (Isoprenoid synthase domain)	GO:0000287, GO:0010333, GO:0016829, GO:0046872
59	chr12	saccharide-terpene	QUISA32244_EIv1_0045270	Organic cation/carnitine transporter like	IPR005828 (Major facilitator, sugar transporter-like), IPR020846 (Major facilitator superfamily domain)	GO:0005215, GO:0016020, GO:0016021, GO:0022857, GO:0055085
59	chr12	saccharide-terpene	QUISA32244_EIv1_0045280	Serine/threonine-protein kinase MRCK gamma like	None	GO:0016301, GO:0016310
59	chr12	saccharide-terpene	QUISA32244_EIv1_0045290	Glycine-rich RNA-binding protein	IPR012677 (Nucleotide-binding alpha-beta plait domain)	GO:0003676, GO:0003723
59	chr12	saccharide-terpene	QUISA32244_EIv1_0045300	60S ribosomal protein L8	IPR002171 (Ribosomal protein L2)	GO:0002181, GO:0003735, GO:0005737, GO:0005840, GO:0006412, GO:0022625
59	chr12	saccharide-terpene	QUISA32244_EIv1_0045310	Beta-glucosidase	IPR001360 (Glycoside hydrolase family 1), IPR017853 (Glycoside hydrolase superfamily)	GO:0004553, GO:0005975
59	chr12	saccharide-terpene	QUISA32244_EIv1_0045320	mRNA cap guanine-N7 methyltransferase	IPR029063 (S-adenosyl-L-methionine-dependent methyltransferase)	GO:0003723, GO:0004482, GO:0005634, GO:0006370, GO:0006397, GO:0008168, GO:0016740, GO:0032259, GO:0106005
59	chr12	saccharide-terpene	QUISA32244_EIv1_0045330	Uncharacterised conserved protein (UCP012943)	None	None
60	chr12	putative	QUISA32244_EIv1_0045570	S-receptor-like serine/threonine-protein kinase	IPR000858 (S-locus glycoprotein domain), IPR001480 (Bulb-type lectin domain), IPR003609 (PAN/Apple domain), IPR011009 (Protein kinase-like domain), IPR013320 (Concanavalin A-like lectin/glucanase domain), IPR024171 (S-receptor-like serine/threonine-protein kinase)	GO:0000166, GO:0004672, GO:0004674, GO:0005524, GO:0006468, GO:0016020, GO:0016021, GO:0016301, GO:0016310, GO:0016740, GO:0048544
60	chr12	putative	QUISA32244_EIv1_0045580	calcium-binding protein PBP1-like	IPR011992 (EF-hand domain pair)	GO:0005509
60	chr12	putative	QUISA32244_EIv1_0045590	S-receptor-like serine/threonine-protein kinase	IPR000858 (S-locus glycoprotein domain), IPR003609 (PAN/Apple domain), IPR011009 (Protein kinase-like domain)	GO:0000166, GO:0004672, GO:0004674, GO:0005524, GO:0006468, GO:0016020, GO:0016021, GO:0016301, GO:0016310, GO:0016740, GO:0048544
60	chr12	putative	QUISA32244_EIv1_0045600	Disease resistance protein	IPR001611 (Leucine-rich repeat), IPR032675 (Leucine-rich repeat domain, L domain-like)	GO:0043531
60	chr12	putative	QUISA32244_EIv1_0045610	Transcription factor, putative	IPR011598 (Myc-type, basic helix-loop-helix (bHLH) domain)	GO:0046983
60	chr12	putative	QUISA32244_EIv1_0045620	Protein kinase	IPR011009 (Protein kinase-like domain)	GO:0004672, GO:0005524, GO:0006468, GO:0016301, GO:0016310
60	chr12	putative	QUISA32244_EIv1_0045630	G-type lectin S-receptor-like serine/threonine-protein kinase	IPR000858 (S-locus glycoprotein domain), IPR001480 (Bulb-type lectin domain), IPR003609 (PAN/Apple domain)	GO:0000166, GO:0004672, GO:0004674, GO:0004715, GO:0005524, GO:0006468, GO:0016020, GO:0016021, GO:0016301, GO:0016310, GO:0016740, GO:0018108, GO:0030246, GO:0048544
60	chr12	putative	QUISA32244_EIv1_0045640	BURP domain protein RD22-like	IPR004873 (BURP domain)	None
60	chr12	putative	QUISA32244_EIv1_0045650	S-receptor-like serine/threonine-protein kinase	IPR011009 (Protein kinase-like domain), IPR013320 (Concanavalin A-like lectin/glucanase domain)	GO:0000166, GO:0004672, GO:0004674, GO:0005524, GO:0006468, GO:0016020, GO:0016021, GO:0016301, GO:0016310, GO:0016740, GO:0048544
60	chr12	putative	QUISA32244_EIv1_0045660	50S ribosomal protein L19, chloroplastic	IPR001857 (Ribosomal protein L19), IPR008991 (Translation protein SH3-like domain)	GO:0003735, GO:0005840, GO:0006412
60	chr12	putative	QUISA32244_EIv1_0045670	Receptor-like kinase	IPR000858 (S-locus glycoprotein domain), IPR001480 (Bulb-type lectin domain), IPR003609 (PAN/Apple domain), IPR011009 (Protein kinase-like domain), IPR013320 (Concanavalin A-like lectin/glucanase domain), IPR021820 (S-locus receptor kinase, C-terminal), IPR024171 (S-receptor-like serine/threonine-protein kinase)	GO:0000166, GO:0004672, GO:0004674, GO:0005524, GO:0006468, GO:0016020, GO:0016021, GO:0016301, GO:0016310, GO:0016740, GO:0048544
60	chr12	putative	QUISA32244_EIv1_0045680	Transcription factor bHLH123	IPR001611 (Leucine-rich repeat), IPR003591 (Leucine-rich repeat, typical subtype), IPR003656 (Zinc finger, BED-type), IPR011598 (Myc-type, basic helix-loop-helix (bHLH) domain), IPR032675 (Leucine-rich repeat domain, L domain-like)	GO:0046983
60	chr12	putative	QUISA32244_EIv1_0045690	Protein kinase	IPR011009 (Protein kinase-like domain), IPR021820 (S-locus receptor kinase, C-terminal)	GO:0004672, GO:0005524, GO:0006468, GO:0016301, GO:0016310
60	chr12	putative	QUISA32244_EIv1_0045700	50S ribosomal protein L19, chloroplastic	IPR001857 (Ribosomal protein L19), IPR008991 (Translation protein SH3-like domain)	GO:0003735, GO:0005840, GO:0006412
60	chr12	putative	QUISA32244_EIv1_0045710	Protein kinase	IPR011009 (Protein kinase-like domain), IPR021820 (S-locus receptor kinase, C-terminal)	GO:0004672, GO:0005524, GO:0006468, GO:0016301, GO:0016310
60	chr12	putative	QUISA32244_EIv1_0045720	S-receptor-like serine/threonine-protein kinase	IPR001480 (Bulb-type lectin domain), IPR004873 (BURP domain)	GO:0000166, GO:0004672, GO:0004674, GO:0005524, GO:0006468, GO:0016020, GO:0016021, GO:0016301, GO:0016310, GO:0016740, GO:0048544
60	chr12	putative	QUISA32244_EIv1_0045730	calcium-binding protein PBP1-like	IPR011992 (EF-hand domain pair)	GO:0005509
60	chr12	putative	QUISA32244_EIv1_0045740	Disease resistance protein	None	None
60	chr12	putative	QUISA32244_EIv1_0045750	50S ribosomal protein L19, chloroplastic	IPR001857 (Ribosomal protein L19), IPR008991 (Translation protein SH3-like domain)	GO:0003735, GO:0005840, GO:0006412
60	chr12	putative	QUISA32244_EIv1_0045760	Receptor-like kinase	IPR000858 (S-locus glycoprotein domain), IPR001480 (Bulb-type lectin domain), IPR003609 (PAN/Apple domain), IPR011009 (Protein kinase-like domain), IPR013320 (Concanavalin A-like lectin/glucanase domain), IPR024171 (S-receptor-like serine/threonine-protein kinase)	GO:0000166, GO:0004672, GO:0004674, GO:0005524, GO:0006468, GO:0016301, GO:0016310, GO:0016740, GO:0048544
61	chr12	saccharide	QUISA32244_EIv1_0046860	Tyrosine decarboxylase	IPR002129 (Pyridoxal phosphate-dependent decarboxylase), IPR015424 (Pyridoxal phosphate-dependent transferase)	GO:0003824, GO:0004837, GO:0006520, GO:0016829, GO:0016831, GO:0019752, GO:0030170
61	chr12	saccharide	QUISA32244_EIv1_0046870	Tyrosine aminotransferase	IPR005958 (Tyrosine/nicotianamine aminotransferase), IPR015424 (Pyridoxal phosphate-dependent transferase)	GO:0003824, GO:0006520, GO:0008483, GO:0009058, GO:0016740, GO:0030170
61	chr12	saccharide	QUISA32244_EIv1_0046880	D-amino-acid transaminase, chloroplastic-like	IPR001544 (Aminotransferase class IV)	GO:0003824, GO:0008696, GO:0030170, GO:0046656
61	chr12	saccharide	QUISA32244_EIv1_0046890	E3 SUMO-protein ligase MMS21	IPR004181 (Zinc finger, MIZ-type), IPR013083 (Zinc finger, RING/FYVE/PHD-type), IPR026846 (E3 SUMO-protein ligase Nse2 (Mms21))	GO:0000724, GO:0008270, GO:0016874, GO:0016925, GO:0019789, GO:0030915
61	chr12	saccharide	QUISA32244_EIv1_0046900	Polynucleotidyl transferase ribonuclease H-like superfamily protein	IPR012337 (Ribonuclease H-like domain)	GO:0003676, GO:0016740
61	chr12	saccharide	QUISA32244_EIv1_0046910	Atpase family aaa domain-containing protein	IPR003959 (ATPase, AAA-type, core), IPR027417 (P-loop containing nucleoside triphosphate hydrolase)	GO:0005524, GO:0046872
61	chr12	saccharide	QUISA32244_EIv1_0046920	Glycosyltransferase	IPR002213 (UDP-glucuronosyl/UDP-glucosyltransferase)	GO:0008194, GO:0016740, GO:0016757, GO:0016758, GO:0043231, GO:0080043, GO:0080044
61	chr12	saccharide	QUISA32244_EIv1_0046930	Serine/arginine repetitive matrix protein	None	None
61	chr12	saccharide	QUISA32244_EIv1_0046940	Transmembrane protein	IPR021434 (Protein of unknown function DUF3082)	GO:0016020, GO:0016021
61	chr12	saccharide	QUISA32244_EIv1_0046950	Chloroplast protein HCF243	None	GO:0009507, GO:0010207, GO:0016301, GO:0016310
61	chr12	saccharide	QUISA32244_EIv1_0046960	Reticulon-4-interacting 1, mitochondrial	IPR016040 (NAD(P)-binding domain), IPR020843 (Polyketide synthase, enoylreductase domain)	GO:0016491, GO:0055114
61	chr12	saccharide	QUISA32244_EIv1_0046970	Protein SAWADEE HOMEODOMAIN-like 2	IPR009057 (Homeobox domain-like), IPR032001 (SAWADEE domain)	GO:0003677, GO:0003682, GO:0005634
62	chr12	saccharide	QUISA32244_EIv1_0050310	Bromodomain-containing protein	IPR001005 (SANT/Myb domain), IPR001487 (Bromodomain)	GO:0003677
62	chr12	saccharide	QUISA32244_EIv1_0050320	protein EMSY-LIKE 3-like	IPR005491 (ENT domain), IPR033485 (Protein EMSY-LIKE, plant)	GO:0050832
62	chr12	saccharide	QUISA32244_EIv1_0050330	2-oxoglutarate (2OG) and Fe(II)-dependent oxygenase superfamily protein	IPR005123 (Oxoglutarate/iron-dependent dioxygenase), IPR026992 (Non-haem dioxygenase N-terminal domain), IPR027443 (Isopenicillin N synthase-like)	None
62	chr12	saccharide	QUISA32244_EIv1_0050340	glucan endo-1,3-beta-glucosidase-like	IPR000490 (Glycoside hydrolase family 17), IPR017853 (Glycoside hydrolase superfamily)	GO:0004553, GO:0005975, GO:0008152, GO:0016787, GO:0016798
62	chr12	saccharide	QUISA32244_EIv1_0050350	Serine/Threonine kinase family protein	IPR011009 (Protein kinase-like domain)	GO:0004672, GO:0005524, GO:0006468, GO:0016301, GO:0016310
62	chr12	saccharide	QUISA32244_EIv1_0050360	Box C/D snoRNA protein 1	IPR007529 (Zinc finger, HIT-type)	GO:0046872
62	chr12	saccharide	QUISA32244_EIv1_0050370	Hydroxycinnamoyl-CoA:shikimate/quinate hydroxycinnamoyl transferase	IPR003480 (Transferase), IPR023213 (Chloramphenicol acetyltransferase-like domain)	GO:0016740, GO:0016747
62	chr12	saccharide	QUISA32244_EIv1_0050380	spermidine hydroxycinnamoyl transferase-like	IPR003480 (Transferase), IPR023213 (Chloramphenicol acetyltransferase-like domain)	GO:0016740, GO:0016747
62	chr12	saccharide	QUISA32244_EIv1_0050390	Shikimate O-hydroxycinnamoyl transferase	IPR003480 (Transferase), IPR023213 (Chloramphenicol acetyltransferase-like domain)	GO:0016740, GO:0016746, GO:0016747, GO:0047172
62	chr12	saccharide	QUISA32244_EIv1_0050400	Beta-glucosidase	IPR001360 (Glycoside hydrolase family 1), IPR017853 (Glycoside hydrolase superfamily)	GO:0004553, GO:0005975, GO:0008152, GO:0016787, GO:0016798
62	chr12	saccharide	QUISA32244_EIv1_0050410	Shikimate O-hydroxycinnamoyl transferase	IPR003480 (Transferase), IPR023213 (Chloramphenicol acetyltransferase-like domain)	GO:0016740, GO:0016746, GO:0016747, GO:0047172
63	chr12	putative	QUISA32244_EIv1_0050540	Histone H3	IPR000164 (Histone H3/CENP-A), IPR009072 (Histone-fold)	GO:0000786, GO:0003677, GO:0005634, GO:0005694, GO:0046982
63	chr12	putative	QUISA32244_EIv1_0050550	Cytochrome P450, putative	IPR001128 (Cytochrome P450)	GO:0004497, GO:0005506, GO:0016491, GO:0016705, GO:0020037, GO:0033771, GO:0046872, GO:0055114
63	chr12	putative	QUISA32244_EIv1_0050560	vinorine synthase-like	IPR003480 (Transferase), IPR023213 (Chloramphenicol acetyltransferase-like domain)	GO:0016747
63	chr12	putative	QUISA32244_EIv1_0050570	2-oxoglutarate (2OG) and Fe(II)-dependent oxygenase superfamily protein	IPR027443 (Isopenicillin N synthase-like)	None
63	chr12	putative	QUISA32244_EIv1_0050580	Protease inhibitor/seed storage/lipid transfer protein family protein	IPR016140 (Bifunctional inhibitor/plant lipid transfer protein/seed storage helical domain)	GO:0005504, GO:0006508, GO:0008233, GO:0009627
63	chr12	putative	QUISA32244_EIv1_0050590	NBS-LRR type disease resistance protein	IPR001611 (Leucine-rich repeat), IPR002182 (NB-ARC), IPR027417 (P-loop containing nucleoside triphosphate hydrolase), IPR032675 (Leucine-rich repeat domain, L domain-like)	GO:0043531
63	chr12	putative	QUISA32244_EIv1_0050600	Cytochrome P450 family protein	IPR001128 (Cytochrome P450)	GO:0004497, GO:0005506, GO:0016020, GO:0016021, GO:0016491, GO:0016705, GO:0020037, GO:0046872, GO:0055114
63	chr12	putative	QUISA32244_EIv1_0050610	Thaumatin	IPR001938 (Thaumatin)	None
63	chr12	putative	QUISA32244_EIv1_0050620	Ras-related protein	IPR001806 (Small GTPase superfamily), IPR027417 (P-loop containing nucleoside triphosphate hydrolase)	GO:0003924, GO:0005525
64	chr12	saccharide	QUISA32244_EIv1_0051330	protein transport protein SEC31 homolog B	IPR015943 (WD40/YVTN repeat-like-containing domain), IPR024298 (Ancestral coatomer element 1, Sec16/Sec31)	GO:0005737, GO:0006888
64	chr12	saccharide	QUISA32244_EIv1_0051340	Lactoylglutathione lyase / glyoxalase I family protein	IPR029068 (Glyoxalase/Bleomycin resistance protein/Dihydroxybiphenyl dioxygenase)	None
64	chr12	saccharide	QUISA32244_EIv1_0051350	Methyltransferase-like protein 13	IPR029063 (S-adenosyl-L-methionine-dependent methyltransferase)	GO:0008168, GO:0016740, GO:0032259
64	chr12	saccharide	QUISA32244_EIv1_0051360	Agamous-like MADS-box protein AGL15	IPR002487 (Transcription factor, K-box)	GO:0000977, GO:0003677, GO:0003700, GO:0005634, GO:0006355, GO:0045944, GO:0046983
64	chr12	saccharide	QUISA32244_EIv1_0051370	protein BPS1, chloroplastic-like	None	None
64	chr12	saccharide	QUISA32244_EIv1_0051380	CLP protease regulatory subunit CLPX1, mitochondrial-like	None	GO:0005524, GO:0006457, GO:0006508, GO:0008233, GO:0051082
64	chr12	saccharide	QUISA32244_EIv1_0051390	Carboxypeptidase	IPR001563 (Peptidase S10, serine carboxypeptidase), IPR029058 (Alpha/Beta hydrolase fold)	GO:0004180, GO:0004185, GO:0006508, GO:0008233, GO:0016787
64	chr12	saccharide	QUISA32244_EIv1_0051400	Carboxypeptidase	IPR001563 (Peptidase S10, serine carboxypeptidase), IPR029058 (Alpha/Beta hydrolase fold)	GO:0004180, GO:0004185, GO:0006508, GO:0008233, GO:0016787
64	chr12	saccharide	QUISA32244_EIv1_0051410	Carboxypeptidase	IPR001563 (Peptidase S10, serine carboxypeptidase), IPR029058 (Alpha/Beta hydrolase fold)	GO:0004180, GO:0004185, GO:0006508, GO:0008233, GO:0016787
64	chr12	saccharide	QUISA32244_EIv1_0051420	Unknown protein	None	None
64	chr12	saccharide	QUISA32244_EIv1_0051430	Carboxypeptidase	IPR001563 (Peptidase S10, serine carboxypeptidase), IPR029058 (Alpha/Beta hydrolase fold)	GO:0004180, GO:0004185, GO:0006508, GO:0008233, GO:0016787
64	chr12	saccharide	QUISA32244_EIv1_0051440	Carboxypeptidase	IPR001563 (Peptidase S10, serine carboxypeptidase), IPR029058 (Alpha/Beta hydrolase fold)	GO:0004180, GO:0004185, GO:0006508, GO:0008233, GO:0016787
64	chr12	saccharide	QUISA32244_EIv1_0051450	Carboxypeptidase	IPR001563 (Peptidase S10, serine carboxypeptidase), IPR029058 (Alpha/Beta hydrolase fold)	GO:0004180, GO:0004185, GO:0006508, GO:0008233, GO:0016787
64	chr12	saccharide	QUISA32244_EIv1_0051460	F-box/WD-40 repeat-containing protein	IPR001810 (F-box domain), IPR015943 (WD40/YVTN repeat-like-containing domain)	None
64	chr12	saccharide	QUISA32244_EIv1_0051470	N-alpha-acetyltransferase	IPR016181 (Acyl-CoA N-acyltransferase)	GO:0016740
64	chr12	saccharide	QUISA32244_EIv1_0051480	Beta-glucosidase	IPR001360 (Glycoside hydrolase family 1), IPR017853 (Glycoside hydrolase superfamily)	GO:0004553, GO:0005975, GO:0008152, GO:0008422, GO:0016787, GO:0016798, GO:0030245, GO:0102483
64	chr12	saccharide	QUISA32244_EIv1_0051490	Plasma-membrane choline transporter family protein	IPR007603 (Choline transporter-like)	None
64	chr12	saccharide	QUISA32244_EIv1_0051500	2,3-bisphosphoglycerate-dependent phosphoglycerate mutase	IPR019034 (Uncharacterised protein family UPF0390)	None
64	chr12	saccharide	QUISA32244_EIv1_0051510	Protein RETICULATA-RELATED 4, chloroplastic	IPR021825 (Protein RETICULATA-related)	None
64	chr12	saccharide	QUISA32244_EIv1_0051520	Ribosomal protein	IPR016095 (Ribosomal protein L1, 3-layer alpha/beta-sandwich), IPR023674 (Ribosomal protein L1-like), IPR028364 (Ribosomal protein L1/ribosomal biogenesis protein)	GO:0003723, GO:0003735, GO:0005840, GO:0006412, GO:0015934
64	chr12	saccharide	QUISA32244_EIv1_0051530	Structural constituent of ribosome, putative	IPR005134 (Uncharacterised protein family UPF0114)	GO:0016020, GO:0016021
64	chr12	saccharide	QUISA32244_EIv1_0051540	LRR receptor-like kinase family protein	IPR001611 (Leucine-rich repeat), IPR003591 (Leucine-rich repeat, typical subtype), IPR013210 (Leucine-rich repeat-containing N-terminal, plant-type), IPR032675 (Leucine-rich repeat domain, L domain-like)	GO:0016020, GO:0016021, GO:0016301, GO:0016310
64	chr12	saccharide	QUISA32244_EIv1_0051550	Vinorine synthase-like	IPR003480 (Transferase), IPR023213 (Chloramphenicol acetyltransferase-like domain)	GO:0016747
64	chr12	saccharide	QUISA32244_EIv1_0051560	cinnamoyl-CoA reductase 1-like	IPR016040 (NAD(P)-binding domain)	GO:0003824, GO:0050662
64	chr12	saccharide	QUISA32244_EIv1_0051570	cinnamoyl-CoA reductase 1-like	IPR016040 (NAD(P)-binding domain)	GO:0003824, GO:0050662
64	chr12	saccharide	QUISA32244_EIv1_0051580	cinnamoyl-CoA reductase 1-like	IPR016040 (NAD(P)-binding domain)	GO:0003824, GO:0050662
64	chr12	saccharide	QUISA32244_EIv1_0051590	cinnamoyl-CoA reductase 1-like	IPR016040 (NAD(P)-binding domain)	GO:0003824, GO:0050662
64	chr12	saccharide	QUISA32244_EIv1_0051600	cinnamoyl-CoA reductase 1-like	IPR016040 (NAD(P)-binding domain)	GO:0003824, GO:0050662
64	chr12	saccharide	QUISA32244_EIv1_0051610	Serine/threonine protein kinase	IPR011009 (Protein kinase-like domain)	GO:0000166, GO:0004672, GO:0004674, GO:0005524, GO:0006468, GO:0016301, GO:0016310
64	chr12	saccharide	QUISA32244_EIv1_0051620	late embryogenesis abundant protein D-34	IPR007011 (Seed maturation protein)	None
64	chr12	saccharide	QUISA32244_EIv1_0051630	Structure-specific endonuclease subunit slx1	IPR000305 (GIY-YIG nuclease superfamily)	GO:0004519, GO:0090305
64	chr12	saccharide	QUISA32244_EIv1_0051640	Pheophytinase, chloroplastic	IPR029058 (Alpha/Beta hydrolase fold)	None
64	chr12	saccharide	QUISA32244_EIv1_0051650	Disease resistance protein	IPR002182 (NB-ARC), IPR027417 (P-loop containing nucleoside triphosphate hydrolase), IPR032675 (Leucine-rich repeat domain, L domain-like)	GO:0043531
64	chr12	saccharide	QUISA32244_EIv1_0051660	Receptor-like kinase	IPR011009 (Protein kinase-like domain), IPR013320 (Concanavalin A-like lectin/glucanase domain)	GO:0000166, GO:0004672, GO:0004674, GO:0005524, GO:0006468, GO:0016020, GO:0016021, GO:0016301, GO:0016310
64	chr12	saccharide	QUISA32244_EIv1_0051670	Receptor-like kinase	IPR011009 (Protein kinase-like domain), IPR013320 (Concanavalin A-like lectin/glucanase domain)	GO:0000166, GO:0004672, GO:0004674, GO:0005524, GO:0006468, GO:0016020, GO:0016021, GO:0016301, GO:0016310
64	chr12	saccharide	QUISA32244_EIv1_0051680	Receptor-like kinase	IPR011009 (Protein kinase-like domain)	GO:0000166, GO:0004672, GO:0004674, GO:0005524, GO:0006468, GO:0016020, GO:0016021, GO:0016301, GO:0016310
64	chr12	saccharide	QUISA32244_EIv1_0051690	Receptor-like kinase	IPR011009 (Protein kinase-like domain)	GO:0000166, GO:0004672, GO:0004674, GO:0005524, GO:0006468, GO:0016020, GO:0016021, GO:0016301, GO:0016310
64	chr12	saccharide	QUISA32244_EIv1_0051700	Receptor-like kinase	IPR011009 (Protein kinase-like domain), IPR013320 (Concanavalin A-like lectin/glucanase domain)	GO:0000166, GO:0004672, GO:0004674, GO:0005524, GO:0006468, GO:0016020, GO:0016021, GO:0016301, GO:0016310
64	chr12	saccharide	QUISA32244_EIv1_0051710	Receptor-like kinase	IPR011009 (Protein kinase-like domain)	GO:0000166, GO:0004672, GO:0004674, GO:0005524, GO:0006468, GO:0016020, GO:0016021, GO:0016301, GO:0016310
64	chr12	saccharide	QUISA32244_EIv1_0051720	Receptor-like kinase	IPR011009 (Protein kinase-like domain), IPR013320 (Concanavalin A-like lectin/glucanase domain)	GO:0000166, GO:0004672, GO:0004674, GO:0005524, GO:0006468, GO:0016020, GO:0016021, GO:0016301, GO:0016310
64	chr12	saccharide	QUISA32244_EIv1_0051730	Ty3/gypsy retrotransposon protein	None	None
64	chr12	saccharide	QUISA32244_EIv1_0051740	Receptor-like kinase	IPR011009 (Protein kinase-like domain), IPR013320 (Concanavalin A-like lectin/glucanase domain)	GO:0000166, GO:0004672, GO:0004674, GO:0005524, GO:0006468, GO:0016020, GO:0016021, GO:0016301, GO:0016310
64	chr12	saccharide	QUISA32244_EIv1_0051750	LRR and NB-ARC domains-containing disease resistance protein, putative	IPR002182 (NB-ARC), IPR027417 (P-loop containing nucleoside triphosphate hydrolase), IPR032675 (Leucine-rich repeat domain, L domain-like)	GO:0016020, GO:0016021, GO:0043531
64	chr12	saccharide	QUISA32244_EIv1_0051760	Disease resistance protein	IPR002182 (NB-ARC), IPR027417 (P-loop containing nucleoside triphosphate hydrolase)	GO:0043531
65	chr12	lignan-saccharide	QUISA32244_EIv1_0051940	Scarecrow-like protein 3	IPR005202 (Transcription factor GRAS), IPR030008 (Scarecrow-like protein 3)	None
65	chr12	lignan-saccharide	QUISA32244_EIv1_0051950	Dirigent protein	IPR004265 (Plant disease resistance response protein)	GO:0005576, GO:0048046
65	chr12	lignan-saccharide	QUISA32244_EIv1_0051960	Trichome birefringence-like family	IPR025846 (PMR5 N-terminal domain), IPR026057 (PC-Esterase)	None
65	chr12	lignan-saccharide	QUISA32244_EIv1_0051970	Essential protein Yae1, N-terminal	IPR019191 (Essential protein Yae1, N-terminal)	None
65	chr12	lignan-saccharide	QUISA32244_EIv1_0051980	Plant calmodulin-binding protein-related, putative isoform 1	IPR012417 (Calmodulin-binding domain, plant)	GO:0005516
65	chr12	lignan-saccharide	QUISA32244_EIv1_0051990	Beta-glucosidase	IPR001360 (Glycoside hydrolase family 1), IPR017853 (Glycoside hydrolase superfamily)	GO:0004553, GO:0005975
65	chr12	lignan-saccharide	QUISA32244_EIv1_0052000	Beta-glucosidase	IPR001360 (Glycoside hydrolase family 1), IPR017853 (Glycoside hydrolase superfamily)	GO:0004553, GO:0005975
65	chr12	lignan-saccharide	QUISA32244_EIv1_0052010	Beta-glucosidase	IPR001360 (Glycoside hydrolase family 1), IPR017853 (Glycoside hydrolase superfamily)	GO:0004553, GO:0005975
65	chr12	lignan-saccharide	QUISA32244_EIv1_0052020	Beta-glucosidase, putative	IPR001360 (Glycoside hydrolase family 1), IPR017853 (Glycoside hydrolase superfamily)	GO:0004553, GO:0005975, GO:0008152, GO:0008422, GO:0016787, GO:0016798, GO:0102483
65	chr12	lignan-saccharide	QUISA32244_EIv1_0052030	Transposase, Ptta/En/Spm, plant	IPR004252 (Probable transposase, Ptta/En/Spm, plant)	None
65	chr12	lignan-saccharide	QUISA32244_EIv1_0052040	Transposon protein, putative, CACTA, En/Spm sub-class	IPR025452 (Domain of unknown function DUF4218)	None
65	chr12	lignan-saccharide	QUISA32244_EIv1_0052050	Beta-glucosidase	IPR001360 (Glycoside hydrolase family 1), IPR017853 (Glycoside hydrolase superfamily)	GO:0004553, GO:0005975
65	chr12	lignan-saccharide	QUISA32244_EIv1_0052060	Cytochrome C oxidase subunit	None	GO:0016020, GO:0016021
65	chr12	lignan-saccharide	QUISA32244_EIv1_0052070	Xanthoxin dehydrogenase	IPR002347 (Short-chain dehydrogenase/reductase SDR)	None
65	chr12	lignan-saccharide	QUISA32244_EIv1_0052080	Nascent polypeptide-associated complex subunit beta	IPR002715 (Nascent polypeptide-associated complex NAC domain)	GO:0009651
65	chr12	lignan-saccharide	QUISA32244_EIv1_0052090	Protein kinase	IPR011009 (Protein kinase-like domain), IPR016024 (Armadillo-type fold)	GO:0004672, GO:0005524, GO:0006468, GO:0016301, GO:0016310
65	chr12	lignan-saccharide	QUISA32244_EIv1_0052100	Disease resistance protein	IPR002182 (NB-ARC), IPR027417 (P-loop containing nucleoside triphosphate hydrolase)	GO:0043531
66	chr12	putative	QUISA32244_EIv1_0054550	Endoglucanase	IPR001701 (Glycoside hydrolase family 9), IPR008928 (Six-hairpin glycosidase-like)	GO:0000272, GO:0003824, GO:0004553, GO:0005975, GO:0008152, GO:0008810, GO:0016787, GO:0016798, GO:0030245
66	chr12	putative	QUISA32244_EIv1_0054560	Retrovirus-related Pol polyprotein LINE-1	IPR000477 (Reverse transcriptase domain), IPR005135 (Endonuclease/exonuclease/phosphatase), IPR027124 (SWR1-complex protein 5/Craniofacial development protein)	None
66	chr12	putative	QUISA32244_EIv1_0054570	Endoglucanase	IPR001701 (Glycoside hydrolase family 9), IPR008928 (Six-hairpin glycosidase-like)	GO:0000272, GO:0003824, GO:0004553, GO:0005975, GO:0008152, GO:0008810, GO:0016787, GO:0016798, GO:0030245
66	chr12	putative	QUISA32244_EIv1_0054580	Leucine-rich receptor-like kinase family protein, putative	IPR001611 (Leucine-rich repeat), IPR003591 (Leucine-rich repeat, typical subtype), IPR013210 (Leucine-rich repeat-containing N-terminal, plant-type), IPR032675 (Leucine-rich repeat domain, L domain-like)	GO:0016020, GO:0016021, GO:0016301, GO:0016310
66	chr12	putative	QUISA32244_EIv1_0054590	protein jagunal homolog 1-like	IPR009787 (Protein jagunal)	GO:0005789, GO:0007029, GO:0016020, GO:0016021
66	chr12	putative	QUISA32244_EIv1_0054600	21 kDa protein	IPR006501 (Pectinesterase inhibitor domain)	GO:0004857, GO:0043086
66	chr12	putative	QUISA32244_EIv1_0054610	21 kDa protein	IPR006501 (Pectinesterase inhibitor domain)	GO:0004857, GO:0016787, GO:0043086
66	chr12	putative	QUISA32244_EIv1_0054620	21 kDa protein-like	IPR006501 (Pectinesterase inhibitor domain)	GO:0004857, GO:0043086
66	chr12	putative	QUISA32244_EIv1_0054630	Leucine-rich receptor-like kinase family protein, putative	IPR001611 (Leucine-rich repeat), IPR003591 (Leucine-rich repeat, typical subtype), IPR013210 (Leucine-rich repeat-containing N-terminal, plant-type), IPR032675 (Leucine-rich repeat domain, L domain-like)	GO:0016020, GO:0016021, GO:0016301, GO:0016310
66	chr12	putative	QUISA32244_EIv1_0054640	21 kDa protein-like	IPR006501 (Pectinesterase inhibitor domain)	GO:0004857, GO:0043086
66	chr12	putative	QUISA32244_EIv1_0054650	21 kDa protein	IPR006501 (Pectinesterase inhibitor domain)	GO:0004857, GO:0016787, GO:0043086
66	chr12	putative	QUISA32244_EIv1_0054660	21 kDa protein-like	IPR006501 (Pectinesterase inhibitor domain)	GO:0004857, GO:0043086
66	chr12	putative	QUISA32244_EIv1_0054670	Pentatricopeptide repeat-containing protein	IPR002885 (Pentatricopeptide repeat), IPR011990 (Tetratricopeptide-like helical domain)	None
66	chr12	putative	QUISA32244_EIv1_0054680	UMP-CMP kinase	IPR000850 (Adenylate kinase/UMP-CMP kinase), IPR027417 (P-loop containing nucleoside triphosphate hydrolase)	GO:0000166, GO:0004127, GO:0005524, GO:0005634, GO:0005737, GO:0006139, GO:0006207, GO:0006221, GO:0009041, GO:0016301, GO:0016310, GO:0016740, GO:0019205, GO:0046940
66	chr12	putative	QUISA32244_EIv1_0054690	Leucine-rich repeat receptor protein kinase	IPR001611 (Leucine-rich repeat), IPR003591 (Leucine-rich repeat, typical subtype), IPR013210 (Leucine-rich repeat-containing N-terminal, plant-type), IPR032675 (Leucine-rich repeat domain, L domain-like)	GO:0016020, GO:0016021, GO:0016301, GO:0016310
66	chr12	putative	QUISA32244_EIv1_0054700	Leucine-rich receptor-like kinase family protein, putative	IPR001611 (Leucine-rich repeat), IPR003591 (Leucine-rich repeat, typical subtype), IPR013210 (Leucine-rich repeat-containing N-terminal, plant-type), IPR032675 (Leucine-rich repeat domain, L domain-like)	GO:0016020, GO:0016021, GO:0016301, GO:0016310
66	chr12	putative	QUISA32244_EIv1_0054710	Leucine-rich receptor-like kinase family protein, putative	IPR001611 (Leucine-rich repeat), IPR003591 (Leucine-rich repeat, typical subtype), IPR013210 (Leucine-rich repeat-containing N-terminal, plant-type), IPR032675 (Leucine-rich repeat domain, L domain-like)	GO:0016020, GO:0016021, GO:0016301, GO:0016310
66	chr12	putative	QUISA32244_EIv1_0054720	Retrovirus-related Pol polyprotein LINE-1	IPR000477 (Reverse transcriptase domain), IPR005135 (Endonuclease/exonuclease/phosphatase), IPR027124 (SWR1-complex protein 5/Craniofacial development protein)	GO:0000911
66	chr12	putative	QUISA32244_EIv1_0054730	Leucine-rich receptor-like kinase family protein, putative	IPR001611 (Leucine-rich repeat), IPR003591 (Leucine-rich repeat, typical subtype), IPR013210 (Leucine-rich repeat-containing N-terminal, plant-type), IPR032675 (Leucine-rich repeat domain, L domain-like)	GO:0016020, GO:0016021, GO:0016301, GO:0016310
66	chr12	putative	QUISA32244_EIv1_0054740	Receptor protein kinase-like protein	IPR032675 (Leucine-rich repeat domain, L domain-like)	GO:0016301, GO:0016310
66	chr12	putative	QUISA32244_EIv1_0054750	Leucine-rich receptor-like kinase family protein, putative	IPR001611 (Leucine-rich repeat), IPR003591 (Leucine-rich repeat, typical subtype), IPR013210 (Leucine-rich repeat-containing N-terminal, plant-type), IPR032675 (Leucine-rich repeat domain, L domain-like)	GO:0016020, GO:0016021, GO:0016301, GO:0016310
66	chr12	putative	QUISA32244_EIv1_0054760	Leucine-rich receptor-like kinase family protein	IPR001611 (Leucine-rich repeat), IPR032675 (Leucine-rich repeat domain, L domain-like)	GO:0016020, GO:0016021, GO:0016301, GO:0016310
66	chr12	putative	QUISA32244_EIv1_0054770	Kinase, putative	IPR011009 (Protein kinase-like domain)	GO:0004672, GO:0004697, GO:0005524, GO:0006468, GO:0016301, GO:0016310, GO:0016740
66	chr12	putative	QUISA32244_EIv1_0054780	Mitochondrial intermediate peptidase, mitochondrial	IPR001567 (Peptidase M3A/M3B catalytic domain), IPR024077 (Neurolysin/Thimet oligopeptidase, domain 2), IPR024079 (Metallopeptidase, catalytic domain), IPR024080 (Neurolysin/Thimet oligopeptidase, N-terminal), IPR033851 (Mitochondrial intermediate peptidase)	GO:0004222, GO:0005759, GO:0006508, GO:0006627, GO:0046872
67	chr12	putative	QUISA32244_EIv1_0055810	GDSL esterase/lipase family	IPR013830 (SGNH hydrolase-type esterase domain)	GO:0016788
67	chr12	putative	QUISA32244_EIv1_0055820	GDSL esterase/lipase	IPR013830 (SGNH hydrolase-type esterase domain)	GO:0016788
67	chr12	putative	QUISA32244_EIv1_0055830	Leucine-rich receptor-like kinase family protein	IPR001611 (Leucine-rich repeat), IPR032675 (Leucine-rich repeat domain, L domain-like)	GO:0016020, GO:0016021, GO:0016301, GO:0016310
67	chr12	putative	QUISA32244_EIv1_0055840	Reverse transcriptase	None	GO:0003676, GO:0003964, GO:0004523, GO:0006278, GO:0090502
67	chr12	putative	QUISA32244_EIv1_0055850	LRR receptor-like kinase	None	GO:0016020, GO:0016021, GO:0016301, GO:0016310
67	chr12	putative	QUISA32244_EIv1_0055860	Pentatricopeptide repeat-containing protein family	IPR002885 (Pentatricopeptide repeat), IPR011990 (Tetratricopeptide-like helical domain), IPR032867 (DYW domain)	GO:0008270
67	chr12	putative	QUISA32244_EIv1_0055870	Alpha/beta hydrolase-3	IPR029058 (Alpha/Beta hydrolase fold)	GO:0016787
67	chr12	putative	QUISA32244_EIv1_0055880	Retrovirus-related Pol polyprotein from transposon TNT 1-94	IPR001878 (Zinc finger, CCHC-type)	GO:0000943, GO:0003676, GO:0008270, GO:0015074
67	chr12	putative	QUISA32244_EIv1_0055890	Alpha/beta hydrolase fold-3	IPR029058 (Alpha/Beta hydrolase fold)	GO:0016787
67	chr12	putative	QUISA32244_EIv1_0055900	Leucine-rich repeat receptor protein kinase	IPR001611 (Leucine-rich repeat), IPR003591 (Leucine-rich repeat, typical subtype), IPR013210 (Leucine-rich repeat-containing N-terminal, plant-type), IPR032675 (Leucine-rich repeat domain, L domain-like)	GO:0016020, GO:0016021, GO:0016301, GO:0016310
67	chr12	putative	QUISA32244_EIv1_0055910	Leucine-rich repeat receptor protein kinase	IPR001611 (Leucine-rich repeat), IPR032675 (Leucine-rich repeat domain, L domain-like)	GO:0016020, GO:0016021, GO:0016301, GO:0016310
67	chr12	putative	QUISA32244_EIv1_0055920	Zinc finger/BTB domain protein	None	None
67	chr12	putative	QUISA32244_EIv1_0055930	Glucuronoxylan 4-O-methyltransferase	IPR006514 (IRX15/IRX15L/IGXM), IPR021148 (Polysaccharide biosynthesis domain)	GO:0008168, GO:0016740, GO:0032259, GO:0045492
67	chr12	putative	QUISA32244_EIv1_0055940	Queuine tRNA-ribosyltransferase accessory subunit 2	IPR002616 (tRNA-guanine(15) transglycosylase-like)	GO:0005737, GO:0006400, GO:0008033, GO:0008479, GO:0016763, GO:0046872, GO:0101030
67	chr12	putative	QUISA32244_EIv1_0055950	DUF659 domain-containing protein/Dimer_Tnp_hAT domain-containing protein	IPR003656 (Zinc finger, BED-type), IPR007021 (Domain of unknown function DUF659), IPR008906 (HAT, C-terminal dimerisation domain), IPR012337 (Ribonuclease H-like domain)	GO:0046983
67	chr12	putative	QUISA32244_EIv1_0055960	Thioredoxin family protein	IPR012336 (Thioredoxin-like fold)	None
67	chr12	putative	QUISA32244_EIv1_0055970	Methyltransferase	IPR029063 (S-adenosyl-L-methionine-dependent methyltransferase)	GO:0008168, GO:0016740, GO:0032259
67	chr12	putative	QUISA32244_EIv1_0055980	lysine histidine transporter 1	IPR013057 (Amino acid transporter, transmembrane domain)	None
67	chr12	putative	QUISA32244_EIv1_0055990	Unknown protein	None	None
68	chr12	saccharide-terpene	QUISA32244_EIv1_0056730	Myrcene synthase, chloroplastic	IPR008930 (Terpenoid cyclases/protein prenyltransferase alpha-alpha toroid), IPR008949 (Isoprenoid synthase domain)	GO:0000287, GO:0009507, GO:0009536, GO:0010333, GO:0016829, GO:0046872, GO:0050551
68	chr12	saccharide-terpene	QUISA32244_EIv1_0056740	protein FAR1-RELATED SEQUENCE 5-like	IPR004330 (FAR1 DNA binding domain), IPR004788 (Ribose 5-phosphate isomerase, type A)	GO:0006355, GO:0008270
68	chr12	saccharide-terpene	QUISA32244_EIv1_0056750	DNA replication licensing factor MCM7	IPR008050 (DNA replication licensing factor Mcm7), IPR027417 (P-loop containing nucleoside triphosphate hydrolase), IPR031327 (Mini-chromosome maintenance protein)	GO:0000166, GO:0003677, GO:0003678, GO:0004386, GO:0005524, GO:0005634, GO:0006260, GO:0006270, GO:0007049, GO:0016787, GO:0032508, GO:0042555
68	chr12	saccharide-terpene	QUISA32244_EIv1_0056760	cell division cycle 20.2, cofactor of APC complex-like	IPR011047 (Quinoprotein alcohol dehydrogenase-like superfamily), IPR015943 (WD40/YVTN repeat-like-containing domain), IPR033010 (The WD repeat Cdc20/Fizzy family)	GO:0010997, GO:0051301, GO:0097027, GO:1904668
68	chr12	saccharide-terpene	QUISA32244_EIv1_0056770	cell division cycle 20.2, cofactor of APC complex-like	IPR015943 (WD40/YVTN repeat-like-containing domain), IPR024977 (Anaphase-promoting complex subunit 4, WD40 domain), IPR033010 (The WD repeat Cdc20/Fizzy family)	GO:0010997, GO:0051301, GO:0097027, GO:1904668
68	chr12	saccharide-terpene	QUISA32244_EIv1_0056780	Gluconokinase	None	GO:0000166, GO:0005524, GO:0005975, GO:0016301, GO:0016310, GO:0016740, GO:0046177, GO:0046316
68	chr12	saccharide-terpene	QUISA32244_EIv1_0056790	Tudor/PWWP/MBT superfamily protein	IPR000313 (PWWP domain)	None
68	chr12	saccharide-terpene	QUISA32244_EIv1_0056800	Zinc finger, CCHC-type	None	GO:0003676, GO:0008270
68	chr12	saccharide-terpene	QUISA32244_EIv1_0056810	Serine/threonine-protein phosphatase 4 regulatory subunit 2	IPR015267 (Protein phosphatase 4 core regulatory subunit R2)	GO:0019888, GO:0030289, GO:0043666
68	chr12	saccharide-terpene	QUISA32244_EIv1_0056820	(-)-alpha-terpineol synthase-like isoform X3	IPR008930 (Terpenoid cyclases/protein prenyltransferase alpha-alpha toroid), IPR008949 (Isoprenoid synthase domain)	GO:0000287, GO:0010333, GO:0016829
68	chr12	saccharide-terpene	QUISA32244_EIv1_0056830	Myrcene synthase, chloroplastic	IPR008930 (Terpenoid cyclases/protein prenyltransferase alpha-alpha toroid), IPR008949 (Isoprenoid synthase domain)	GO:0000287, GO:0009507, GO:0009536, GO:0010333, GO:0016829, GO:0046872, GO:0050551
68	chr12	saccharide-terpene	QUISA32244_EIv1_0056840	Serine/threonine-protein phosphatase 7 long form like	IPR006904 (Protein of unknown function DUF716 (TMEM45)), IPR019557 (Aminotransferase-like, plant mobile domain)	None
68	chr12	saccharide-terpene	QUISA32244_EIv1_0056850	Retrovirus-related Pol polyprotein LINE-1	IPR000477 (Reverse transcriptase domain), IPR005135 (Endonuclease/exonuclease/phosphatase), IPR027124 (SWR1-complex protein 5/Craniofacial development protein)	None
68	chr12	saccharide-terpene	QUISA32244_EIv1_0056860	Cytochrome P450	IPR001128 (Cytochrome P450)	GO:0005506, GO:0016020, GO:0016021, GO:0016705, GO:0020037, GO:0055114
68	chr12	saccharide-terpene	QUISA32244_EIv1_0056870	Cytochrome P450	IPR001128 (Cytochrome P450)	GO:0005506, GO:0016020, GO:0016021, GO:0016705, GO:0020037, GO:0055114
68	chr12	saccharide-terpene	QUISA32244_EIv1_0341800	Leucine-rich receptor-like kinase family protein	IPR001611 (Leucine-rich repeat), IPR032675 (Leucine-rich repeat domain, L domain-like)	GO:0016020, GO:0016021, GO:0016301, GO:0016310
68	chr12	saccharide-terpene	QUISA32244_EIv1_0341810	Ribonuclease H	IPR000477 (Reverse transcriptase domain)	None
68	chr12	saccharide-terpene	QUISA32244_EIv1_0341820	Glycosyltransferase	IPR002213 (UDP-glucuronosyl/UDP-glucosyltransferase)	GO:0016740, GO:0016757, GO:0016758
68	chr12	saccharide-terpene	QUISA32244_EIv1_0341830	Retrotransposon protein, putative, Ty3-gypsy subclass	IPR005162 (Retrotransposon gag domain), IPR012337 (Ribonuclease H-like domain)	GO:0003676, GO:0008270
68	chr12	saccharide-terpene	QUISA32244_EIv1_0341840	Disease resistance protein	IPR032675 (Leucine-rich repeat domain, L domain-like)	GO:0043531
68	chr12	saccharide-terpene	QUISA32244_EIv1_0341850	BI1-like protein	IPR006214 (Bax inhibitor 1-related)	GO:0016020, GO:0016021
68	chr12	saccharide-terpene	QUISA32244_EIv1_0341860	ADP-ribosylation factor	IPR006689 (Small GTPase superfamily, ARF/SAR type), IPR027417 (P-loop containing nucleoside triphosphate hydrolase)	GO:0000166, GO:0005525
68	chr12	saccharide-terpene	QUISA32244_EIv1_0341870	Cytochrome P450	IPR001128 (Cytochrome P450)	GO:0005506, GO:0016020, GO:0016021, GO:0016705, GO:0020037, GO:0055114
68	chr12	saccharide-terpene	QUISA32244_EIv1_0341880	Cytochrome P450	IPR001128 (Cytochrome P450)	GO:0005506, GO:0016020, GO:0016021, GO:0016705, GO:0020037, GO:0055114
69	chr12	saccharide	QUISA32244_EIv1_0309200	transcription initiation factor TFIID subunit 4b-like	IPR007900 (Transcription initiation factor TFIID component TAF4), IPR009072 (Histone-fold), IPR022003 (RST domain of plant C-terminal)	GO:0003743, GO:0005669, GO:0006352, GO:0006413
69	chr12	saccharide	QUISA32244_EIv1_0309210	E3 ubiquitin-protein ligase	IPR018639 (Domain of unknown function DUF2062)	GO:0016020, GO:0016021, GO:0016874
69	chr12	saccharide	QUISA32244_EIv1_0309220	Glycerophosphodiester phosphodiesterase GDPD4	IPR004129 (Glycerophosphoryl diester phosphodiesterase)	GO:0006629, GO:0008081, GO:0008889, GO:0016020, GO:0016021
69	chr12	saccharide	QUISA32244_EIv1_0309230	Tropomyosin	None	None
69	chr12	saccharide	QUISA32244_EIv1_0309240	Sucrose phosphate synthase	IPR006380 (Sucrose-phosphatase, N-terminal)	GO:0005985, GO:0016157, GO:0016740, GO:0016757, GO:0046524
69	chr12	saccharide	QUISA32244_EIv1_0309250	Sucrose-phosphate synthase family protein	IPR012819 (Sucrose phosphate synthase, plant)	None
69	chr12	saccharide	QUISA32244_EIv1_0309260	Disease resistance protein	IPR032675 (Leucine-rich repeat domain, L domain-like)	GO:0043531
69	chr12	saccharide	QUISA32244_EIv1_0309270	Intracellular protein transport protein USO1 isoform 2	None	GO:0016020, GO:0016021
69	chr12	saccharide	QUISA32244_EIv1_0309280	mediator-associated protein 1	None	GO:0006355
69	chr12	saccharide	QUISA32244_EIv1_0309290	Unknown protein	None	None
69	chr12	saccharide	QUISA32244_EIv1_0309300	Maltose excess protein 1, chloroplastic-like protein	None	GO:0016020, GO:0016021
69	chr12	saccharide	QUISA32244_EIv1_0309310	RNA polymerase sigma factor	IPR014284 (RNA polymerase sigma-70 like domain)	GO:0003700, GO:0006352, GO:0006355
69	chr12	saccharide	QUISA32244_EIv1_0309320	Kinase family protein	IPR011009 (Protein kinase-like domain)	GO:0004672, GO:0004674, GO:0004713, GO:0005524, GO:0005829, GO:0006468, GO:0009506, GO:0009737, GO:0009789, GO:0016301, GO:0016310, GO:0018108, GO:0046777
69	chr12	saccharide	QUISA32244_EIv1_0309330	Benzyl alcohol O-benzoyltransferase	IPR003480 (Transferase), IPR023213 (Chloramphenicol acetyltransferase-like domain)	GO:0016740, GO:0016746, GO:0016747
69	chr12	saccharide	QUISA32244_EIv1_0309340	protein BOLA4, chloroplastic/mitochondrial-like	IPR002634 (BolA protein)	None
69	chr12	saccharide	QUISA32244_EIv1_0309350	DNA-binding protein SMUBP-2-like	IPR027417 (P-loop containing nucleoside triphosphate hydrolase)	GO:0003677
69	chr12	saccharide	QUISA32244_EIv1_0309360	Phosphoglycerate mutase, 2,3-bisphosphoglycerate-independent	IPR005995 (Phosphoglycerate mutase, 2,3-bisphosphoglycerate-independent)	None
69	chr12	saccharide	QUISA32244_EIv1_0309370	Receptor protein kinase, putative	IPR001480 (Bulb-type lectin domain), IPR003609 (PAN/Apple domain), IPR011009 (Protein kinase-like domain), IPR013320 (Concanavalin A-like lectin/glucanase domain)	GO:0004672, GO:0004674, GO:0005524, GO:0006468, GO:0016020, GO:0016021, GO:0016301, GO:0016310
69	chr12	saccharide	QUISA32244_EIv1_0309380	Ribonuclease H	IPR005135 (Endonuclease/exonuclease/phosphatase)	GO:0003676, GO:0004523, GO:0090502
69	chr12	saccharide	QUISA32244_EIv1_0309390	RING/FYVE/PHD zinc finger protein, putative	IPR013083 (Zinc finger, RING/FYVE/PHD-type)	GO:0046872
69	chr12	saccharide	QUISA32244_EIv1_0309400	Organic solute transporter Ost-alpha	None	GO:0016020, GO:0016021
69	chr12	saccharide	QUISA32244_EIv1_0309410	Alcohol dehydrogenase-like	IPR016040 (NAD(P)-binding domain), IPR020843 (Polyketide synthase, enoylreductase domain)	GO:0008270, GO:0016491, GO:0046872, GO:0055114
70	chr13	saccharide	QUISA32244_EIv1_0221410	patellin-3-like	IPR001251 (CRAL-TRIO lipid binding domain), IPR009038 (GOLD domain), IPR011074 (CRAL/TRIO, N-terminal domain)	None
70	chr13	saccharide	QUISA32244_EIv1_0221420	Protein kinase	IPR011009 (Protein kinase-like domain)	GO:0000166, GO:0004672, GO:0004674, GO:0005524, GO:0006468, GO:0016301, GO:0016310
70	chr13	saccharide	QUISA32244_EIv1_0221430	Ferrochelatase	IPR001015 (Ferrochelatase), IPR033644 (Ferrochelatase, C-terminal), IPR033659 (Ferrochelatase, N-terminal)	GO:0004325, GO:0006779, GO:0006783, GO:0016829
70	chr13	saccharide	QUISA32244_EIv1_0221440	target of Myb protein 1-like	IPR004152 (GAT domain), IPR008942 (ENTH/VHS)	GO:0005623, GO:0006886
70	chr13	saccharide	QUISA32244_EIv1_0221450	alcohol dehydrogenase	IPR016040 (NAD(P)-binding domain), IPR020843 (Polyketide synthase, enoylreductase domain)	GO:0005739, GO:0008270, GO:0010033, GO:0016491, GO:0046872, GO:0050897, GO:0055114
70	chr13	saccharide	QUISA32244_EIv1_0221460	Unknown protein	None	None
70	chr13	saccharide	QUISA32244_EIv1_0221470	DDT domain-containing protein DDB_G0282237-like	None	GO:0005634
70	chr13	saccharide	QUISA32244_EIv1_0221480	MKI67 FHA domain-interacting nucleolar phosphoprotein	IPR012677 (Nucleotide-binding alpha-beta plait domain)	GO:0003676, GO:0003723
70	chr13	saccharide	QUISA32244_EIv1_0221490	Flavonol synthase	IPR005123 (Oxoglutarate/iron-dependent dioxygenase), IPR026992 (Non-haem dioxygenase N-terminal domain), IPR027443 (Isopenicillin N synthase-like)	GO:0016491, GO:0046872, GO:0055114
70	chr13	saccharide	QUISA32244_EIv1_0221500	Oxysterol-binding protein-related protein like	IPR000648 (Oxysterol-binding protein), IPR011993 (PH domain-like)	None
70	chr13	saccharide	QUISA32244_EIv1_0221510	Phosphatidylinositol 4-phosphate 5-kinase	IPR002498 (Phosphatidylinositol-4-phosphate 5-kinase, core), IPR003409 (MORN motif), IPR023610 (Phosphatidylinositol-4-phosphate 5-kinase), IPR027483 (Phosphatidylinositol-4-phosphate 5-kinase, C-terminal), IPR027484 (Phosphatidylinositol-4-phosphate 5-kinase, N-terminal domain)	GO:0000166, GO:0005524, GO:0016301, GO:0016307, GO:0016308, GO:0016310, GO:0016740, GO:0046488, GO:0046854
70	chr13	saccharide	QUISA32244_EIv1_0221520	MACPF domain-containing protein	IPR020864 (Membrane attack complex component/perforin (MACPF) domain)	None
70	chr13	saccharide	QUISA32244_EIv1_0221530	Isoflavone reductase, putative	IPR016040 (NAD(P)-binding domain)	GO:0016491, GO:0047526, GO:0055114
70	chr13	saccharide	QUISA32244_EIv1_0221540	DUF668 family protein	IPR007700 (Protein of unknown function DUF668), IPR021864 (Protein of unknown function DUF3475)	None
70	chr13	saccharide	QUISA32244_EIv1_0221550	Protein of unknown function (DUF803)	IPR008521 (Magnesium transporter NIPA)	None
70	chr13	saccharide	QUISA32244_EIv1_0221560	Dolichol-phosphate mannosyltransferase	IPR029044 (Nucleotide-diphospho-sugar transferases)	GO:0016740, GO:0016757
70	chr13	saccharide	QUISA32244_EIv1_0221570	Ribonuclease H	None	GO:0003676, GO:0004523, GO:0090502
70	chr13	saccharide	QUISA32244_EIv1_0221580	Receptor-like protein kinase	IPR001611 (Leucine-rich repeat), IPR011009 (Protein kinase-like domain), IPR013210 (Leucine-rich repeat-containing N-terminal, plant-type), IPR013320 (Concanavalin A-like lectin/glucanase domain), IPR032675 (Leucine-rich repeat domain, L domain-like)	GO:0000166, GO:0004672, GO:0004674, GO:0005524, GO:0006468, GO:0016020, GO:0016021, GO:0016301, GO:0016310, GO:0016740
70	chr13	saccharide	QUISA32244_EIv1_0221590	DExH-box ATP-dependent RNA helicase	IPR001650 (Helicase, C-terminal), IPR012961 (ATP-dependent RNA helicase Ski2, C-terminal), IPR014001 (Helicase superfamily 1/2, ATP-binding domain), IPR027417 (P-loop containing nucleoside triphosphate hydrolase)	GO:0003676, GO:0004386, GO:0005524
71	chr13	putative	QUISA32244_EIv1_0221010	Histone deacetylase	IPR000286 (Histone deacetylase superfamily), IPR023801 (Histone deacetylase domain)	GO:0004407, GO:0005634, GO:0006325, GO:0016575, GO:0016787, GO:0032041, GO:0070932
71	chr13	putative	QUISA32244_EIv1_0221020	ABC transporter-like	IPR003439 (ABC transporter-like), IPR013525 (ABC-2 type transporter), IPR027417 (P-loop containing nucleoside triphosphate hydrolase)	GO:0000166, GO:0005524, GO:0016020, GO:0016021, GO:0016887
71	chr13	putative	QUISA32244_EIv1_0221030	Pentatricopeptide repeat-containing protein	IPR002885 (Pentatricopeptide repeat), IPR011990 (Tetratricopeptide-like helical domain), IPR032867 (DYW domain)	None
71	chr13	putative	QUISA32244_EIv1_0221040	Pentatricopeptide repeat-containing protein	IPR002885 (Pentatricopeptide repeat), IPR011990 (Tetratricopeptide-like helical domain)	None
71	chr13	putative	QUISA32244_EIv1_0221050	Patatin-like phospholipase domain protein	None	None
71	chr13	putative	QUISA32244_EIv1_0221060	U2 small nuclear ribonucleoprotein auxiliary factor-like protein	None	None
71	chr13	putative	QUISA32244_EIv1_0221070	Phosphoribosylformylglycinamidine cyclo-ligase, chloroplastic-like protein	IPR004733 (Phosphoribosylformylglycinamidine cyclo-ligase), IPR016188 (PurM-like, N-terminal domain)	GO:0004641, GO:0005737, GO:0006189, GO:0016874
71	chr13	putative	QUISA32244_EIv1_0221080	Protein trichome birefringence-like	IPR007110 (Immunoglobulin-like domain), IPR025846 (PMR5 N-terminal domain), IPR026057 (PC-Esterase)	GO:0016020, GO:0016021
71	chr13	putative	QUISA32244_EIv1_0221090	S-adenosyl-L-methionine-dependent methyltransferases superfamily protein	IPR004159 (Putative S-adenosyl-L-methionine-dependent methyltransferase), IPR029063 (S-adenosyl-L-methionine-dependent methyltransferase)	None
71	chr13	putative	QUISA32244_EIv1_0221100	Nuclear transcription factor Y subunit B	IPR009072 (Histone-fold)	GO:0005634, GO:0006355, GO:0043565, GO:0046982
71	chr13	putative	QUISA32244_EIv1_0221110	Gibberellin-20 oxidase	IPR005123 (Oxoglutarate/iron-dependent dioxygenase), IPR027443 (Isopenicillin N synthase-like)	GO:0016491, GO:0046872, GO:0055114
71	chr13	putative	QUISA32244_EIv1_0221120	E3 ubiquitin-protein ligase RGLG2-like protein	IPR002035 (von Willebrand factor, type A), IPR010734 (Copine), IPR013083 (Zinc finger, RING/FYVE/PHD-type)	GO:0016874
72	chr13	putative	QUISA32244_EIv1_0219900	Regulation of nuclear pre-mRNA domain-containing protein 1B	IPR008942 (ENTH/VHS)	None
72	chr13	putative	QUISA32244_EIv1_0219910	Short-chain dehydrogenase/reductase family protein	IPR002347 (Short-chain dehydrogenase/reductase SDR)	GO:0016491, GO:0055114
72	chr13	putative	QUISA32244_EIv1_0219920	Ubiquitin-activating enzyme like	None	None
72	chr13	putative	QUISA32244_EIv1_0219930	Zinc finger protein	IPR013083 (Zinc finger, RING/FYVE/PHD-type), IPR033275 (E3 ubiquitin-protein ligase MARCH-like)	GO:0008270, GO:0016020, GO:0016021, GO:0046872
72	chr13	putative	QUISA32244_EIv1_0219940	UBP1-associated protein like	IPR012677 (Nucleotide-binding alpha-beta plait domain)	GO:0003676, GO:0003723
72	chr13	putative	QUISA32244_EIv1_0219950	Unknown protein	None	None
72	chr13	putative	QUISA32244_EIv1_0219960	Transcription factor like	IPR004827 (Basic-leucine zipper domain), IPR025422 (Transcription factor TGA like domain)	GO:0003700, GO:0006351, GO:0006355, GO:0043565
72	chr13	putative	QUISA32244_EIv1_0219970	Alanine--glyoxylate aminotransferase-2-like protein, mitochondrial	IPR005814 (Aminotransferase class-III), IPR015424 (Pyridoxal phosphate-dependent transferase)	GO:0003824, GO:0005739, GO:0005774, GO:0008270, GO:0008483, GO:0016020, GO:0016740, GO:0030170, GO:0046686
72	chr13	putative	QUISA32244_EIv1_0219980	Pentatricopeptide repeat	IPR002885 (Pentatricopeptide repeat)	GO:0008270
72	chr13	putative	QUISA32244_EIv1_0219990	Gamma-glutamyltranspeptidase	IPR000101 (Gamma-glutamyltranspeptidase), IPR029055 (Nucleophile aminohydrolases, N-terminal)	GO:0006508, GO:0006751, GO:0036374
72	chr13	putative	QUISA32244_EIv1_0220000	Translation initiation factor	IPR018867 (Cell division protein borealin)	GO:0003743, GO:0006413
72	chr13	putative	QUISA32244_EIv1_0220010	Cytochrome p450	IPR001128 (Cytochrome P450)	GO:0004497, GO:0005506, GO:0016491, GO:0016705, GO:0020037, GO:0046872, GO:0055114
72	chr13	putative	QUISA32244_EIv1_0220020	Pentatricopeptide repeat	IPR002885 (Pentatricopeptide repeat), IPR011990 (Tetratricopeptide-like helical domain)	None
72	chr13	putative	QUISA32244_EIv1_0220030	Receptor protein kinase, putative	IPR001611 (Leucine-rich repeat), IPR003591 (Leucine-rich repeat, typical subtype), IPR011009 (Protein kinase-like domain), IPR013210 (Leucine-rich repeat-containing N-terminal, plant-type), IPR025875 (Leucine rich repeat 4), IPR032675 (Leucine-rich repeat domain, L domain-like)	GO:0004672, GO:0004721, GO:0005524, GO:0006468, GO:0006470, GO:0016020, GO:0016021, GO:0016301, GO:0016310, GO:0016787
72	chr13	putative	QUISA32244_EIv1_0220040	Unknown protein	None	None
72	chr13	putative	QUISA32244_EIv1_0220050	Protein kinase	IPR011009 (Protein kinase-like domain)	GO:0016301, GO:0016310
73	chr13	saccharide	QUISA32244_EIv1_0219370	polyadenylate-binding protein 2-like	IPR012677 (Nucleotide-binding alpha-beta plait domain)	GO:0003676, GO:0003723
73	chr13	saccharide	QUISA32244_EIv1_0219380	Phospho-2-dehydro-3-deoxyheptonate aldolase	IPR002480 (DAHP synthetase, class II)	GO:0003824, GO:0003849, GO:0008652, GO:0009073, GO:0009423, GO:0009507, GO:0009536, GO:0016740
73	chr13	saccharide	QUISA32244_EIv1_0219390	Transmembrane protein	None	GO:0016020, GO:0016021
73	chr13	saccharide	QUISA32244_EIv1_0219400	EPIDERMAL PATTERNING FACTOR-like protein	None	GO:0010374
73	chr13	saccharide	QUISA32244_EIv1_0219410	Glycosyltransferase	IPR002213 (UDP-glucuronosyl/UDP-glucosyltransferase)	GO:0016740, GO:0016757, GO:0016758
73	chr13	saccharide	QUISA32244_EIv1_0219420	Glycosyltransferase	IPR002213 (UDP-glucuronosyl/UDP-glucosyltransferase)	GO:0016740, GO:0016757, GO:0016758
73	chr13	saccharide	QUISA32244_EIv1_0219430	Chaperone protein dnaJ	IPR012724 (Chaperone DnaJ)	GO:0005524, GO:0006457, GO:0009408, GO:0031072, GO:0046872, GO:0051082
73	chr13	saccharide	QUISA32244_EIv1_0219440	Wall-associated receptor kinase-like	IPR025287 (Wall-associated receptor kinase, galacturonan-binding domain), IPR032872 (Wall-associated receptor kinase, C-terminal)	GO:0016301, GO:0016310, GO:0030247
73	chr13	saccharide	QUISA32244_EIv1_0219450	alpha/beta-Hydrolases superfamily protein	IPR029058 (Alpha/Beta hydrolase fold)	None
73	chr13	saccharide	QUISA32244_EIv1_0219460	Receptor-like protein kinase	IPR001611 (Leucine-rich repeat), IPR011009 (Protein kinase-like domain), IPR013210 (Leucine-rich repeat-containing N-terminal, plant-type), IPR013320 (Concanavalin A-like lectin/glucanase domain), IPR032675 (Leucine-rich repeat domain, L domain-like)	GO:0000166, GO:0004672, GO:0004674, GO:0005524, GO:0006468, GO:0016020, GO:0016021, GO:0016301, GO:0016310, GO:0016740
73	chr13	saccharide	QUISA32244_EIv1_0219470	protein SENSITIVE TO PROTON RHIZOTOXICITY 1-like isoform X1	None	GO:0003676
73	chr13	saccharide	QUISA32244_EIv1_0219480	protein SENSITIVE TO PROTON RHIZOTOXICITY 1-like	None	GO:0003676
74	chr13	putative	QUISA32244_EIv1_0218460	urease	IPR002019 (Urease, beta subunit), IPR002026 (Urease, gamma/gamma-beta subunit), IPR005848 (Urease, alpha subunit), IPR008221 (Urease), IPR032466 (Metal-dependent hydrolase)	None
74	chr13	putative	QUISA32244_EIv1_0218470	Lipoxygenase	IPR000907 (Lipoxygenase), IPR027433 (Lipoxygenase, domain 3)	GO:0006633, GO:0016491, GO:0016702, GO:0031408, GO:0046872, GO:0051213, GO:0055114
74	chr13	putative	QUISA32244_EIv1_0218480	4-coumarate CoA ligase	IPR000873 (AMP-dependent synthetase/ligase), IPR025110 (AMP-binding enzyme C-terminal domain)	GO:0003824, GO:0016874
74	chr13	putative	QUISA32244_EIv1_0218490	DUF3537 domain-containing protein	IPR021924 (Protein of unknown function DUF3537)	GO:0016020, GO:0016021
74	chr13	putative	QUISA32244_EIv1_0218500	Kinase family protein	IPR011009 (Protein kinase-like domain)	GO:0004672, GO:0005524, GO:0005634, GO:0005829, GO:0006468, GO:0016301, GO:0016310, GO:0048586, GO:0071472
74	chr13	putative	QUISA32244_EIv1_0218510	Remorin family protein	IPR005516 (Remorin, C-terminal)	None
74	chr13	putative	QUISA32244_EIv1_0218520	FAD/NAD(P)-binding oxidoreductase family protein	IPR002938 (FAD-binding domain), IPR023753 (FAD/NAD(P)-binding domain)	None
74	chr13	putative	QUISA32244_EIv1_0218530	Acid phosphatase/vanadium-dependent haloperoxidase-related protein	IPR003832 (Acid phosphatase/vanadium-dependent haloperoxidase-related)	None
74	chr13	putative	QUISA32244_EIv1_0218540	protein Iojap-related, mitochondrial-like	IPR004394 (Protein Iojap/ribosomal silencing factor RsfS)	None
74	chr13	putative	QUISA32244_EIv1_0218550	3-oxoacyl-[acyl-carrier-protein] reductase	IPR002347 (Short-chain dehydrogenase/reductase SDR)	GO:0004316, GO:0006633, GO:0016491, GO:0051287, GO:0055114
74	chr13	putative	QUISA32244_EIv1_0218560	TLC domain-containing protein	IPR006634 (TRAM/LAG1/CLN8 homology domain)	GO:0016020, GO:0016021
74	chr13	putative	QUISA32244_EIv1_0218570	DNA polymerase alpha subunit B	IPR016722 (DNA polymerase alpha, subunit B)	GO:0003677, GO:0003887, GO:0005634, GO:0006260, GO:0071897
75	chr13	saccharide	QUISA32244_EIv1_0216710	O-fucosyltransferase family protein	IPR019378 (GDP-fucose protein O-fucosyltransferase)	None
75	chr13	saccharide	QUISA32244_EIv1_0216720	Beta-glucosidase	IPR001360 (Glycoside hydrolase family 1), IPR017853 (Glycoside hydrolase superfamily)	GO:0004553, GO:0005975
75	chr13	saccharide	QUISA32244_EIv1_0216730	Beta-glucosidase, putative	IPR001360 (Glycoside hydrolase family 1), IPR017853 (Glycoside hydrolase superfamily)	GO:0004553, GO:0005975, GO:0008152, GO:0008422, GO:0016787, GO:0016798, GO:0102483
75	chr13	saccharide	QUISA32244_EIv1_0216740	Kinase family protein	IPR011009 (Protein kinase-like domain)	GO:0004672, GO:0005524, GO:0005634, GO:0005829, GO:0006468, GO:0016301, GO:0016310, GO:0048586, GO:0071472
75	chr13	saccharide	QUISA32244_EIv1_0216750	4-coumarate:CoA ligase-like protein	IPR000873 (AMP-dependent synthetase/ligase), IPR025110 (AMP-binding enzyme C-terminal domain)	GO:0003824, GO:0016874
76	chr13	putative	QUISA32244_EIv1_0216040	protein POLLEN DEFECTIVE IN GUIDANCE 1	IPR008010 (Tapt1 family)	GO:0016020, GO:0016021
76	chr13	putative	QUISA32244_EIv1_0216050	Cytochrome P450	IPR001128 (Cytochrome P450)	GO:0004497, GO:0005506, GO:0016491, GO:0016705, GO:0020037, GO:0046872, GO:0055114
76	chr13	putative	QUISA32244_EIv1_0216060	Kinase AFC1	IPR011009 (Protein kinase-like domain)	GO:0004672, GO:0005524, GO:0006468, GO:0016301, GO:0016310
76	chr13	putative	QUISA32244_EIv1_0216070	Cytochrome P450	IPR001128 (Cytochrome P450)	GO:0004497, GO:0005506, GO:0016020, GO:0016021, GO:0016491, GO:0016705, GO:0020037, GO:0046872, GO:0055114
76	chr13	putative	QUISA32244_EIv1_0216080	Cytochrome P450	IPR001128 (Cytochrome P450)	GO:0004497, GO:0005506, GO:0016020, GO:0016021, GO:0016491, GO:0016705, GO:0020037, GO:0046872, GO:0055114
76	chr13	putative	QUISA32244_EIv1_0216090	Werner Syndrome-like exonuclease	IPR012337 (Ribonuclease H-like domain)	GO:0003676, GO:0004527, GO:0006139, GO:0008408, GO:0090305
76	chr13	putative	QUISA32244_EIv1_0216100	Werner Syndrome-like exonuclease	IPR012337 (Ribonuclease H-like domain)	GO:0003676, GO:0004527, GO:0006139, GO:0008408, GO:0090305
76	chr13	putative	QUISA32244_EIv1_0216110	Cytochrome P450, putative	IPR001128 (Cytochrome P450)	GO:0004497, GO:0005506, GO:0016020, GO:0016021, GO:0016491, GO:0016705, GO:0020037, GO:0046872, GO:0047085, GO:0050592, GO:0055114
76	chr13	putative	QUISA32244_EIv1_0216120	Cytochrome P450	IPR001128 (Cytochrome P450)	GO:0004497, GO:0005506, GO:0016020, GO:0016021, GO:0016491, GO:0016705, GO:0020037, GO:0046872, GO:0055114
76	chr13	putative	QUISA32244_EIv1_0216130	Cytochrome P450	IPR001128 (Cytochrome P450)	GO:0004497, GO:0005506, GO:0016020, GO:0016021, GO:0016491, GO:0016705, GO:0020037, GO:0046872, GO:0055114
76	chr13	putative	QUISA32244_EIv1_0216140	Cytochrome P450	IPR001128 (Cytochrome P450)	GO:0004497, GO:0005506, GO:0016020, GO:0016021, GO:0016491, GO:0016705, GO:0020037, GO:0046872, GO:0055114
76	chr13	putative	QUISA32244_EIv1_0216150	Rhodanese-like domain-containing protein chloroplastic-like	IPR001763 (Rhodanese-like domain)	GO:0009507
76	chr13	putative	QUISA32244_EIv1_0216160	Cytochrome P450	IPR001128 (Cytochrome P450)	GO:0004497, GO:0005506, GO:0016020, GO:0016021, GO:0016491, GO:0016705, GO:0020037, GO:0046872, GO:0055114
76	chr13	putative	QUISA32244_EIv1_0216170	E3 ubiquitin-protein ligase RGLG2-like	IPR002035 (von Willebrand factor, type A), IPR010734 (Copine), IPR013083 (Zinc finger, RING/FYVE/PHD-type)	GO:0016874
77	chr13	putative	QUISA32244_EIv1_0214670	Homeobox-leucine zipper protein	IPR003106 (Leucine zipper, homeobox-associated), IPR009057 (Homeobox domain-like)	GO:0003677, GO:0003700, GO:0005634, GO:0006355, GO:0043565
77	chr13	putative	QUISA32244_EIv1_0214680	Short-chain dehydrogenase/reductase	IPR002347 (Short-chain dehydrogenase/reductase SDR)	GO:0016491, GO:0055114
77	chr13	putative	QUISA32244_EIv1_0214690	Receptor-like protein kinase	IPR011009 (Protein kinase-like domain), IPR013210 (Leucine-rich repeat-containing N-terminal, plant-type), IPR013320 (Concanavalin A-like lectin/glucanase domain), IPR032675 (Leucine-rich repeat domain, L domain-like)	GO:0000166, GO:0004672, GO:0004674, GO:0005524, GO:0006468, GO:0016020, GO:0016021, GO:0016301, GO:0016310, GO:0016740
77	chr13	putative	QUISA32244_EIv1_0214700	Cytochrome P450	IPR001128 (Cytochrome P450)	GO:0004497, GO:0005506, GO:0016020, GO:0016021, GO:0016491, GO:0016705, GO:0020037, GO:0046872, GO:0055114
77	chr13	putative	QUISA32244_EIv1_0214710	Protein NRT1/ PTR FAMILY 2.11	IPR000109 (Proton-dependent oligopeptide transporter family), IPR020846 (Major facilitator superfamily domain)	GO:0016020, GO:0022857, GO:0055085
77	chr13	putative	QUISA32244_EIv1_0214720	Plasma membrane ATPase	IPR001757 (P-type ATPase), IPR023214 (HAD-like domain), IPR023298 (P-type ATPase, transmembrane domain)	GO:0000166, GO:0005524, GO:0005886, GO:0006811, GO:0008553, GO:0016020, GO:0016021, GO:0016787, GO:0120029
77	chr13	putative	QUISA32244_EIv1_0214730	DnaJ subfamily B member like	IPR001623 (DnaJ domain), IPR002939 (Chaperone DnaJ, C-terminal)	GO:0006457, GO:0051082
77	chr13	putative	QUISA32244_EIv1_0214740	Pentatricopeptide repeat-containing protein family	IPR002625 (Smr domain), IPR002885 (Pentatricopeptide repeat), IPR011990 (Tetratricopeptide-like helical domain)	None
77	chr13	putative	QUISA32244_EIv1_0214750	Ubiquitin carboxyl-terminal hydrolase-like protein	IPR006865 (Domain of unknown function DUF629), IPR006866 (Domain of unknown function DUF627, N-terminal), IPR011990 (Tetratricopeptide-like helical domain), IPR028889 (Ubiquitin specific protease domain)	GO:0003676, GO:0016579, GO:0016787, GO:0036459
78	chr13	putative	QUISA32244_EIv1_0213960	protein CYPRO4-like	IPR013863 (Vacuolar import/degradation, Vid27-related), IPR015943 (WD40/YVTN repeat-like-containing domain)	None
78	chr13	putative	QUISA32244_EIv1_0213970	EKC/KEOPS complex subunit Tprkb	IPR013926 (CGI121/TPRKB)	GO:0005634, GO:0005829
78	chr13	putative	QUISA32244_EIv1_0213980	Leucine-rich repeat family protein / protein kinase family protein	IPR001611 (Leucine-rich repeat), IPR013210 (Leucine-rich repeat-containing N-terminal, plant-type), IPR024788 (Malectin-like carbohydrate-binding domain), IPR032675 (Leucine-rich repeat domain, L domain-like)	GO:0016301, GO:0016310
78	chr13	putative	QUISA32244_EIv1_0213990	Pentatricopeptide repeat-containing protein	IPR002885 (Pentatricopeptide repeat), IPR032867 (DYW domain)	GO:0008270
78	chr13	putative	QUISA32244_EIv1_0214000	Plant cadmium resistance 2, putative	IPR006461 (PLAC8 motif-containing protein)	GO:0016020, GO:0016021
78	chr13	putative	QUISA32244_EIv1_0214010	F-box family protein	IPR001810 (F-box domain), IPR032675 (Leucine-rich repeat domain, L domain-like)	None
78	chr13	putative	QUISA32244_EIv1_0214020	zinc-binding alcohol dehydrogenase domain-containing protein 2	IPR002347 (Short-chain dehydrogenase/reductase SDR), IPR020843 (Polyketide synthase, enoylreductase domain)	GO:0008270, GO:0016491, GO:0055114
78	chr13	putative	QUISA32244_EIv1_0214030	Alpha/beta hydrolase fold	IPR029058 (Alpha/Beta hydrolase fold)	GO:0016787
78	chr13	putative	QUISA32244_EIv1_0214040	Alpha/beta hydrolase fold protein	IPR029058 (Alpha/Beta hydrolase fold)	GO:0016787
78	chr13	putative	QUISA32244_EIv1_0214050	Alpha/beta hydrolase fold protein	IPR029058 (Alpha/Beta hydrolase fold)	GO:0016787
78	chr13	putative	QUISA32244_EIv1_0214060	Alpha/beta hydrolase fold protein	IPR029058 (Alpha/Beta hydrolase fold)	GO:0016787
78	chr13	putative	QUISA32244_EIv1_0214070	Sulfotransferase	IPR027417 (P-loop containing nucleoside triphosphate hydrolase)	GO:0008146, GO:0016020, GO:0016021, GO:0016740
78	chr13	putative	QUISA32244_EIv1_0214080	Polyadenylate-binding protein	IPR012677 (Nucleotide-binding alpha-beta plait domain)	GO:0003676, GO:0003723
78	chr13	putative	QUISA32244_EIv1_0214090	DUF1645 domain-containing protein	IPR012442 (Protein of unknown function DUF1645, plant)	None
78	chr13	putative	QUISA32244_EIv1_0214100	Harbinger transposase-derived nuclease	IPR027806 (Harbinger transposase-derived nuclease domain)	None
78	chr13	putative	QUISA32244_EIv1_0214110	CDPK-related kinase	IPR011009 (Protein kinase-like domain), IPR011992 (EF-hand domain pair)	None
79	chr13	saccharide	QUISA32244_EIv1_0213420	Lipase	IPR006693 (Partial AB-hydrolase lipase domain), IPR022742 (Serine aminopeptidase, S33), IPR025483 (Lipase, eukaryotic), IPR029058 (Alpha/Beta hydrolase fold)	GO:0006629, GO:0016042, GO:0016787, GO:0016788
79	chr13	saccharide	QUISA32244_EIv1_0213430	Glycosyltransferase	IPR002213 (UDP-glucuronosyl/UDP-glucosyltransferase)	GO:0016740, GO:0016757, GO:0016758
79	chr13	saccharide	QUISA32244_EIv1_0213440	Glycosyltransferase	IPR002213 (UDP-glucuronosyl/UDP-glucosyltransferase)	GO:0016740, GO:0016757, GO:0016758
79	chr13	saccharide	QUISA32244_EIv1_0213450	RNA-binding family protein	IPR012677 (Nucleotide-binding alpha-beta plait domain)	GO:0003676, GO:0003723
79	chr13	saccharide	QUISA32244_EIv1_0213460	Cinnamyl alcohol dehydrogenase	IPR016040 (NAD(P)-binding domain), IPR020843 (Polyketide synthase, enoylreductase domain)	GO:0008270, GO:0016491, GO:0046872, GO:0055114
79	chr13	saccharide	QUISA32244_EIv1_0213470	UNC-50 family protein	IPR007881 (UNC-50)	None
79	chr13	saccharide	QUISA32244_EIv1_0213480	MYB transcription factor	IPR009057 (Homeobox domain-like)	GO:0003677, GO:0005634
79	chr13	saccharide	QUISA32244_EIv1_0213490	Cytochrome P450	IPR001128 (Cytochrome P450)	GO:0004497, GO:0005506, GO:0016020, GO:0016021, GO:0016491, GO:0016705, GO:0020037, GO:0046872, GO:0055114
79	chr13	saccharide	QUISA32244_EIv1_0213500	PRKR-interacting protein 1	IPR009548 (Protein of unknown function DUF1168)	None
79	chr13	saccharide	QUISA32244_EIv1_0213510	Reticulon-like protein	IPR003388 (Reticulon)	GO:0005783, GO:0005789, GO:0016020, GO:0016021
79	chr13	saccharide	QUISA32244_EIv1_0213520	protein TIC 21, chloroplastic	IPR022051 (Protein of unknown function DUF3611)	GO:0016020, GO:0016021
79	chr13	saccharide	QUISA32244_EIv1_0213530	Receptor protein kinase-like protein	IPR001611 (Leucine-rich repeat), IPR011009 (Protein kinase-like domain), IPR013210 (Leucine-rich repeat-containing N-terminal, plant-type), IPR032675 (Leucine-rich repeat domain, L domain-like)	GO:0004672, GO:0005524, GO:0006468, GO:0016301, GO:0016310
79	chr13	saccharide	QUISA32244_EIv1_0213540	D-3-phosphoglycerate dehydrogenase	IPR006236 (D-3-phosphoglycerate dehydrogenase), IPR015878 (S-adenosyl-L-homocysteine hydrolase, NAD binding domain), IPR016040 (NAD(P)-binding domain), IPR029009 (Allosteric substrate binding domain)	None
79	chr13	saccharide	QUISA32244_EIv1_0213550	Na+/H+ antiporter	IPR004680 (Citrate transporter-like domain)	GO:0016020, GO:0016021, GO:0055085
79	chr13	saccharide	QUISA32244_EIv1_0213560	stress enhanced protein 1, chloroplastic	IPR023329 (Chlorophyll a/b binding protein domain)	GO:0016020, GO:0016021
79	chr13	saccharide	QUISA32244_EIv1_0213570	Leucine-rich repeat receptor protein kinase	IPR001611 (Leucine-rich repeat), IPR003591 (Leucine-rich repeat, typical subtype), IPR013210 (Leucine-rich repeat-containing N-terminal, plant-type), IPR032675 (Leucine-rich repeat domain, L domain-like)	GO:0016301, GO:0016310
79	chr13	saccharide	QUISA32244_EIv1_0213580	Kynurenine formamidase	IPR007325 (Kynurenine formamidase)	GO:0004061, GO:0019441
80	chr13	putative	QUISA32244_EIv1_0205190	dentin sialophosphoprotein-like	None	GO:0016020, GO:0016021
80	chr13	putative	QUISA32244_EIv1_0205200	Cysteine rich receptor like kinase	IPR002902 (Gnk2-homologous domain), IPR011009 (Protein kinase-like domain), IPR013320 (Concanavalin A-like lectin/glucanase domain)	GO:0004672, GO:0005524, GO:0006468, GO:0016020, GO:0016021, GO:0016301, GO:0016310
80	chr13	putative	QUISA32244_EIv1_0205210	Cysteine rich receptor like kinase	IPR002902 (Gnk2-homologous domain), IPR011009 (Protein kinase-like domain), IPR013320 (Concanavalin A-like lectin/glucanase domain)	GO:0004672, GO:0005524, GO:0006468, GO:0016020, GO:0016021, GO:0016301, GO:0016310
80	chr13	putative	QUISA32244_EIv1_0205220	Cysteine rich receptor like kinase	None	GO:0004672, GO:0005524, GO:0006468, GO:0016020, GO:0016021, GO:0016301, GO:0016310
80	chr13	putative	QUISA32244_EIv1_0205230	Cysteine-rich receptor-kinase-like protein	IPR002902 (Gnk2-homologous domain), IPR011009 (Protein kinase-like domain), IPR013320 (Concanavalin A-like lectin/glucanase domain)	GO:0004672, GO:0005524, GO:0006468, GO:0016020, GO:0016021, GO:0016301, GO:0016310
80	chr13	putative	QUISA32244_EIv1_0205240	Cysteine rich receptor like kinase	IPR011009 (Protein kinase-like domain)	GO:0004672, GO:0005524, GO:0006468, GO:0016020, GO:0016021, GO:0016301, GO:0016310
80	chr13	putative	QUISA32244_EIv1_0205250	Receptor-like protein kinase	IPR002902 (Gnk2-homologous domain), IPR011009 (Protein kinase-like domain), IPR013320 (Concanavalin A-like lectin/glucanase domain)	GO:0004672, GO:0005524, GO:0006468, GO:0016301, GO:0016310
80	chr13	putative	QUISA32244_EIv1_0205260	Cysteine rich receptor like kinase	IPR002902 (Gnk2-homologous domain)	GO:0004672, GO:0005524, GO:0006468, GO:0016020, GO:0016021, GO:0016301, GO:0016310
80	chr13	putative	QUISA32244_EIv1_0205270	Cysteine-rich receptor-kinase-like protein	IPR002902 (Gnk2-homologous domain), IPR011009 (Protein kinase-like domain), IPR013320 (Concanavalin A-like lectin/glucanase domain)	GO:0004672, GO:0005524, GO:0006468, GO:0016020, GO:0016021, GO:0016301, GO:0016310
80	chr13	putative	QUISA32244_EIv1_0205280	Receptor-like protein kinase	IPR002902 (Gnk2-homologous domain), IPR011009 (Protein kinase-like domain), IPR013320 (Concanavalin A-like lectin/glucanase domain)	GO:0004672, GO:0005524, GO:0006468, GO:0016301, GO:0016310
80	chr13	putative	QUISA32244_EIv1_0205290	Cysteine rich receptor like kinase	IPR011009 (Protein kinase-like domain)	GO:0004672, GO:0005524, GO:0006468, GO:0016020, GO:0016021, GO:0016301, GO:0016310
80	chr13	putative	QUISA32244_EIv1_0205300	Receptor-like protein kinase	IPR002902 (Gnk2-homologous domain), IPR011009 (Protein kinase-like domain), IPR013320 (Concanavalin A-like lectin/glucanase domain)	GO:0004672, GO:0004713, GO:0005524, GO:0006468, GO:0016301, GO:0016310, GO:0018108
80	chr13	putative	QUISA32244_EIv1_0205310	Cysteine rich receptor like kinase	IPR002902 (Gnk2-homologous domain), IPR011009 (Protein kinase-like domain), IPR013320 (Concanavalin A-like lectin/glucanase domain), IPR021820 (S-locus receptor kinase, C-terminal)	GO:0004672, GO:0005524, GO:0006468, GO:0016301, GO:0016310
80	chr13	putative	QUISA32244_EIv1_0205320	Cysteine rich receptor like kinase	IPR002902 (Gnk2-homologous domain), IPR011009 (Protein kinase-like domain), IPR013320 (Concanavalin A-like lectin/glucanase domain)	GO:0004672, GO:0005524, GO:0006468, GO:0016020, GO:0016021, GO:0016301, GO:0016310
80	chr13	putative	QUISA32244_EIv1_0205330	Unknown protein	None	None
80	chr13	putative	QUISA32244_EIv1_0205340	cysteine-rich receptor-like protein kinase 10	IPR002902 (Gnk2-homologous domain), IPR011009 (Protein kinase-like domain)	GO:0004672, GO:0005524, GO:0006468, GO:0016020, GO:0016021, GO:0016301, GO:0016310
80	chr13	putative	QUISA32244_EIv1_0205350	Unknown protein	None	None
80	chr13	putative	QUISA32244_EIv1_0205360	Cysteine-rich receptor-kinase-like protein	IPR002902 (Gnk2-homologous domain), IPR011009 (Protein kinase-like domain)	GO:0004672, GO:0005524, GO:0006468, GO:0016020, GO:0016021, GO:0016301, GO:0016310
80	chr13	putative	QUISA32244_EIv1_0205370	Cysteine-rich receptor-like kinase	IPR002902 (Gnk2-homologous domain), IPR011009 (Protein kinase-like domain)	GO:0004672, GO:0005524, GO:0006468, GO:0016020, GO:0016021, GO:0016301, GO:0016310
80	chr13	putative	QUISA32244_EIv1_0205380	UDP-3-O-acylglucosamine N-acyltransferase	IPR007691 (UDP-3-O-[3-hydroxymyristoyl] glucosamine N-acyltransferase LpxD)	GO:0009245, GO:0016410, GO:0016740, GO:0016746
80	chr13	putative	QUISA32244_EIv1_0205390	Late embryogenesis abundant protein	None	GO:0016020, GO:0016021
80	chr13	putative	QUISA32244_EIv1_0205400	Late embryogenesis abundant protein	IPR004864 (Late embryogenesis abundant protein, LEA-14)	GO:0016020, GO:0016021
80	chr13	putative	QUISA32244_EIv1_0205410	Transmembrane protein, putative	None	GO:0016020, GO:0016021
80	chr13	putative	QUISA32244_EIv1_0205420	gibberellin 2-beta-dioxygenase 8	IPR005123 (Oxoglutarate/iron-dependent dioxygenase), IPR027443 (Isopenicillin N synthase-like)	GO:0016491, GO:0046872, GO:0051213, GO:0055114
80	chr13	putative	QUISA32244_EIv1_0205430	gibberellin 2-beta-dioxygenase 8	IPR026992 (Non-haem dioxygenase N-terminal domain), IPR027443 (Isopenicillin N synthase-like)	GO:0016491, GO:0046872, GO:0051213, GO:0055114
80	chr13	putative	QUISA32244_EIv1_0205440	Unknown protein	None	None
80	chr13	putative	QUISA32244_EIv1_0205450	Chaperone protein dnaJ 50	IPR001623 (DnaJ domain)	None
81	chr13	saccharide	QUISA32244_EIv1_0205660	Glucose-6-phosphate/phosphate translocator-like protein	IPR004696 (Triose phosphate/phosphoenolpyruvate translocator), IPR004853 (Sugar phosphate transporter domain)	GO:0016020, GO:0016021, GO:0022857, GO:0055085
81	chr13	saccharide	QUISA32244_EIv1_0205670	Beta-glucosidase	IPR001360 (Glycoside hydrolase family 1), IPR017853 (Glycoside hydrolase superfamily)	GO:0004553, GO:0005975, GO:0008152, GO:0016787, GO:0016798
81	chr13	saccharide	QUISA32244_EIv1_0205680	RNA pseudouridine synthase 6 chloroplastic	IPR020103 (Pseudouridine synthase, catalytic domain)	GO:0001522, GO:0003723, GO:0009451, GO:0009982
81	chr13	saccharide	QUISA32244_EIv1_0205690	Patatin	IPR001611 (Leucine-rich repeat), IPR003591 (Leucine-rich repeat, typical subtype), IPR016024 (Armadillo-type fold), IPR016035 (Acyl transferase/acyl hydrolase/lysophospholipase), IPR032675 (Leucine-rich repeat domain, L domain-like)	GO:0006629, GO:0016042, GO:0016787
81	chr13	saccharide	QUISA32244_EIv1_0205700	Protein kinase	IPR011009 (Protein kinase-like domain), IPR013320 (Concanavalin A-like lectin/glucanase domain)	GO:0000166, GO:0004672, GO:0004674, GO:0005524, GO:0006468, GO:0016301, GO:0016310
81	chr13	saccharide	QUISA32244_EIv1_0205710	Cdp-diacylglycerol--glycerol-3-phosphate 3-phosphatidyltransferase, putative	IPR000462 (CDP-alcohol phosphatidyltransferase)	GO:0008654, GO:0016020, GO:0016740, GO:0016780
81	chr13	saccharide	QUISA32244_EIv1_0205720	Pentatricopeptide repeat-containing protein	IPR002885 (Pentatricopeptide repeat), IPR011990 (Tetratricopeptide-like helical domain)	None
81	chr13	saccharide	QUISA32244_EIv1_0205730	tobamovirus multiplication 1	IPR009457 (Domain of unknown function DUF1084)	None
82	chr13	putative	QUISA32244_EIv1_0207880	Core-2/I-branching beta-1,6-N-acetylglucosaminyltransferase family protein	IPR003406 (Glycosyl transferase, family 14)	None
82	chr13	putative	QUISA32244_EIv1_0207890	Pentatricopeptide repeat	IPR002885 (Pentatricopeptide repeat), IPR011990 (Tetratricopeptide-like helical domain)	None
82	chr13	putative	QUISA32244_EIv1_0207900	Disease resistance protein	IPR001611 (Leucine-rich repeat), IPR032675 (Leucine-rich repeat domain, L domain-like)	GO:0043531
82	chr13	putative	QUISA32244_EIv1_0207910	AT-hook motif nuclear-localized protein	IPR001611 (Leucine-rich repeat), IPR002182 (NB-ARC), IPR003591 (Leucine-rich repeat, typical subtype), IPR005175 (PPC domain), IPR032675 (Leucine-rich repeat domain, L domain-like)	GO:0003677, GO:0003680, GO:0003700, GO:0005634, GO:0006355
82	chr13	putative	QUISA32244_EIv1_0207920	Disease resistance protein	IPR032675 (Leucine-rich repeat domain, L domain-like)	GO:0043531
82	chr13	putative	QUISA32244_EIv1_0207930	Disease resistance protein	IPR001611 (Leucine-rich repeat), IPR002182 (NB-ARC), IPR027417 (P-loop containing nucleoside triphosphate hydrolase), IPR032675 (Leucine-rich repeat domain, L domain-like)	GO:0043531
82	chr13	putative	QUISA32244_EIv1_0207940	Disease resistance protein	IPR001611 (Leucine-rich repeat), IPR032675 (Leucine-rich repeat domain, L domain-like)	None
82	chr13	putative	QUISA32244_EIv1_0207950	Disease resistance protein	IPR002182 (NB-ARC), IPR027417 (P-loop containing nucleoside triphosphate hydrolase), IPR032675 (Leucine-rich repeat domain, L domain-like)	GO:0043531
82	chr13	putative	QUISA32244_EIv1_0207960	Disease resistance protein	IPR001611 (Leucine-rich repeat), IPR002182 (NB-ARC), IPR003591 (Leucine-rich repeat, typical subtype), IPR027417 (P-loop containing nucleoside triphosphate hydrolase), IPR032675 (Leucine-rich repeat domain, L domain-like)	None
82	chr13	putative	QUISA32244_EIv1_0207970	Disease resistance protein	IPR001611 (Leucine-rich repeat), IPR003591 (Leucine-rich repeat, typical subtype), IPR032675 (Leucine-rich repeat domain, L domain-like)	None
82	chr13	putative	QUISA32244_EIv1_0207980	Retrovirus-related Pol polyprotein from transposon TNT 1-94	IPR001878 (Zinc finger, CCHC-type), IPR012337 (Ribonuclease H-like domain), IPR013103 (Reverse transcriptase, RNA-dependent DNA polymerase), IPR025724 (GAG-pre-integrase domain)	GO:0000943, GO:0003676, GO:0008270, GO:0015074
82	chr13	putative	QUISA32244_EIv1_0207990	Disease resistance protein	IPR001611 (Leucine-rich repeat), IPR002182 (NB-ARC), IPR027417 (P-loop containing nucleoside triphosphate hydrolase), IPR032675 (Leucine-rich repeat domain, L domain-like)	GO:0043531
82	chr13	putative	QUISA32244_EIv1_0208000	Disease resistance protein	IPR001611 (Leucine-rich repeat), IPR002182 (NB-ARC), IPR003591 (Leucine-rich repeat, typical subtype), IPR027417 (P-loop containing nucleoside triphosphate hydrolase), IPR032675 (Leucine-rich repeat domain, L domain-like)	None
82	chr13	putative	QUISA32244_EIv1_0208010	Non-lysosomal glucosylceramidase	IPR014551 (Beta-glucosidase GBA2-type), IPR024462 (Glycosyl-hydrolase family 116, N-terminal)	GO:0003824, GO:0004348, GO:0004553, GO:0006629, GO:0006680, GO:0008152, GO:0016020, GO:0016787, GO:0016798
82	chr13	putative	QUISA32244_EIv1_0208020	ABC transporter-like protein	IPR003439 (ABC transporter-like), IPR027417 (P-loop containing nucleoside triphosphate hydrolase)	GO:0000166, GO:0005524, GO:0016887
82	chr13	putative	QUISA32244_EIv1_0208030	Unknown protein	None	None
82	chr13	putative	QUISA32244_EIv1_0208040	F-box family protein, putative	IPR001810 (F-box domain), IPR017451 (F-box associated interaction domain)	None
82	chr13	putative	QUISA32244_EIv1_0208050	Plasminogen activator inhibitor	IPR016971 (Uncharacterised conserved protein UCP031277)	GO:0016020, GO:0016021
82	chr13	putative	QUISA32244_EIv1_0208060	Serine/threonine protein kinase	IPR011009 (Protein kinase-like domain)	GO:0004672, GO:0004674, GO:0005524, GO:0006468, GO:0016301, GO:0016310
82	chr13	putative	QUISA32244_EIv1_0208070	Glucuronoxylan 4-O-methyltransferase	IPR006514 (IRX15/IRX15L/IGXM), IPR021148 (Polysaccharide biosynthesis domain)	GO:0008168, GO:0016740, GO:0032259, GO:0045492
82	chr13	putative	QUISA32244_EIv1_0208080	Ras-related small GTP-binding family protein	IPR001806 (Small GTPase superfamily), IPR027417 (P-loop containing nucleoside triphosphate hydrolase)	GO:0003924, GO:0005525
82	chr13	putative	QUISA32244_EIv1_0208090	Ras-related protein like	IPR001806 (Small GTPase superfamily), IPR027417 (P-loop containing nucleoside triphosphate hydrolase)	GO:0003924, GO:0005525
83	chr13	putative	QUISA32244_EIv1_0208610	Alkaline phytoceramidase (APHC)	None	GO:0006672, GO:0016020, GO:0016021, GO:0016811
83	chr13	putative	QUISA32244_EIv1_0208620	Unknown protein	None	None
83	chr13	putative	QUISA32244_EIv1_0208630	Pentatricopeptide repeat	IPR032867 (DYW domain)	GO:0008270
83	chr13	putative	QUISA32244_EIv1_0208640	Pentatricopeptide repeat	IPR002885 (Pentatricopeptide repeat)	GO:0008270
83	chr13	putative	QUISA32244_EIv1_0208650	kinetochore protein Nuf2	IPR005549 (Kinetochore protein Nuf2)	GO:0000776, GO:0031262
83	chr13	putative	QUISA32244_EIv1_0208660	Glutelin type-A 2	IPR014710 (RmlC-like jelly roll fold)	GO:0045735
83	chr13	putative	QUISA32244_EIv1_0208670	Kinase family protein	IPR011009 (Protein kinase-like domain)	GO:0000166, GO:0004672, GO:0004674, GO:0005524, GO:0005886, GO:0006468, GO:0016020, GO:0016021, GO:0016301, GO:0016310, GO:0046777
83	chr13	putative	QUISA32244_EIv1_0208680	Glutelin type-A 2	IPR014710 (RmlC-like jelly roll fold)	GO:0045735
83	chr13	putative	QUISA32244_EIv1_0208690	Kinase, putative	IPR011009 (Protein kinase-like domain)	GO:0000166, GO:0004672, GO:0004674, GO:0005524, GO:0006468, GO:0016020, GO:0016021, GO:0016301, GO:0016310
83	chr13	putative	QUISA32244_EIv1_0208700	Glutelin type-A 2	IPR006044 (11-S seed storage protein, plant)	GO:0045735
83	chr13	putative	QUISA32244_EIv1_0208710	Glutelin type-A 2	IPR006044 (11-S seed storage protein, plant)	GO:0045735
83	chr13	putative	QUISA32244_EIv1_0208720	cell division control protein 48 homolog C-like	IPR003959 (ATPase, AAA-type, core), IPR027417 (P-loop containing nucleoside triphosphate hydrolase)	GO:0005524, GO:0051301
83	chr13	putative	QUISA32244_EIv1_0208730	Glyoxylate/succinic semialdehyde reductase 2	IPR008927 (6-phosphogluconate dehydrogenase C-terminal domain-like), IPR015815 (3-hydroxyisobutyrate dehydrogenase-related), IPR016040 (NAD(P)-binding domain)	GO:0016491, GO:0050661, GO:0051287, GO:0055114
83	chr13	putative	QUISA32244_EIv1_0208740	Mitogen-activated protein kinase kinase kinase	IPR011009 (Protein kinase-like domain)	GO:0004672, GO:0004713, GO:0005524, GO:0006468, GO:0016301, GO:0016310, GO:0018108
83	chr13	putative	QUISA32244_EIv1_0208750	Phosphatidylinositol-4-phosphate 5-kinase family protein	IPR023610 (Phosphatidylinositol-4-phosphate 5-kinase), IPR027483 (Phosphatidylinositol-4-phosphate 5-kinase, C-terminal), IPR027484 (Phosphatidylinositol-4-phosphate 5-kinase, N-terminal domain)	None
83	chr13	putative	QUISA32244_EIv1_0208760	2-oxoglutarate and Fe(II)-dependent oxygenase superfamily protein	IPR005123 (Oxoglutarate/iron-dependent dioxygenase), IPR027443 (Isopenicillin N synthase-like)	GO:0016491, GO:0046872, GO:0055114
84	chr13	putative	QUISA32244_EIv1_0210910	Receptor-like kinase	IPR000742 (EGF-like domain), IPR000858 (S-locus glycoprotein domain), IPR001480 (Bulb-type lectin domain), IPR003609 (PAN/Apple domain), IPR011009 (Protein kinase-like domain), IPR013320 (Concanavalin A-like lectin/glucanase domain), IPR021820 (S-locus receptor kinase, C-terminal), IPR024171 (S-receptor-like serine/threonine-protein kinase)	GO:0000166, GO:0004672, GO:0004674, GO:0005524, GO:0006468, GO:0016301, GO:0016310, GO:0016740, GO:0048544
84	chr13	putative	QUISA32244_EIv1_0210920	G-type lectin S-receptor-like serine/threonine-protein kinase	IPR000858 (S-locus glycoprotein domain), IPR001480 (Bulb-type lectin domain), IPR003609 (PAN/Apple domain), IPR011009 (Protein kinase-like domain), IPR013320 (Concanavalin A-like lectin/glucanase domain), IPR024171 (S-receptor-like serine/threonine-protein kinase)	GO:0000166, GO:0004672, GO:0004674, GO:0005524, GO:0006468, GO:0016020, GO:0016021, GO:0016301, GO:0016310, GO:0016740, GO:0030246, GO:0048544
84	chr13	putative	QUISA32244_EIv1_0210930	receptor kinase 3	IPR000742 (EGF-like domain), IPR000858 (S-locus glycoprotein domain), IPR003609 (PAN/Apple domain), IPR011009 (Protein kinase-like domain)	None
84	chr13	putative	QUISA32244_EIv1_0210940	Receptor protein kinase	IPR000858 (S-locus glycoprotein domain), IPR001480 (Bulb-type lectin domain), IPR003609 (PAN/Apple domain), IPR011009 (Protein kinase-like domain), IPR013320 (Concanavalin A-like lectin/glucanase domain), IPR021820 (S-locus receptor kinase, C-terminal), IPR022126 (S-locus, receptor kinase)	GO:0000166, GO:0004672, GO:0004674, GO:0005524, GO:0006468, GO:0016020, GO:0016021, GO:0016301, GO:0016310, GO:0016740, GO:0048544
84	chr13	putative	QUISA32244_EIv1_0210950	S-receptor-like serine/threonine-protein kinase	IPR000742 (EGF-like domain), IPR000858 (S-locus glycoprotein domain), IPR011009 (Protein kinase-like domain), IPR013320 (Concanavalin A-like lectin/glucanase domain)	GO:0000166, GO:0004672, GO:0004674, GO:0005524, GO:0006468, GO:0016020, GO:0016021, GO:0016301, GO:0016310, GO:0016740, GO:0048544
84	chr13	putative	QUISA32244_EIv1_0210960	Calcium-binding protein PBP1	IPR011992 (EF-hand domain pair)	GO:0005509
85	chr13	putative	QUISA32244_EIv1_0338440	Leucine-rich repeat protein kinase family protein, putative	IPR001611 (Leucine-rich repeat), IPR013210 (Leucine-rich repeat-containing N-terminal, plant-type), IPR032675 (Leucine-rich repeat domain, L domain-like)	GO:0000166, GO:0004672, GO:0004674, GO:0005524, GO:0006468, GO:0016020, GO:0016021, GO:0016301, GO:0016310, GO:0016740
85	chr13	putative	QUISA32244_EIv1_0338450	Receptor-like protein kinase	IPR001611 (Leucine-rich repeat), IPR003591 (Leucine-rich repeat, typical subtype), IPR011009 (Protein kinase-like domain), IPR013320 (Concanavalin A-like lectin/glucanase domain), IPR032675 (Leucine-rich repeat domain, L domain-like)	GO:0000166, GO:0004672, GO:0004674, GO:0005524, GO:0006468, GO:0016020, GO:0016021, GO:0016301, GO:0016310, GO:0016740
85	chr13	putative	QUISA32244_EIv1_0338460	Leucine-rich repeat protein kinase family protein, putative	IPR001611 (Leucine-rich repeat), IPR003591 (Leucine-rich repeat, typical subtype), IPR032675 (Leucine-rich repeat domain, L domain-like)	GO:0000166, GO:0004672, GO:0004674, GO:0005524, GO:0006468, GO:0016020, GO:0016021, GO:0016301, GO:0016310, GO:0016740
85	chr13	putative	QUISA32244_EIv1_0338470	Receptor-like protein kinase	IPR001611 (Leucine-rich repeat), IPR003591 (Leucine-rich repeat, typical subtype), IPR011009 (Protein kinase-like domain), IPR013210 (Leucine-rich repeat-containing N-terminal, plant-type), IPR013320 (Concanavalin A-like lectin/glucanase domain), IPR032675 (Leucine-rich repeat domain, L domain-like)	GO:0000166, GO:0004672, GO:0004674, GO:0005524, GO:0006468, GO:0016020, GO:0016021, GO:0016301, GO:0016310, GO:0016740
85	chr13	putative	QUISA32244_EIv1_0338480	Leucine-rich repeat protein kinase family protein, putative	IPR001611 (Leucine-rich repeat), IPR003591 (Leucine-rich repeat, typical subtype), IPR032675 (Leucine-rich repeat domain, L domain-like)	GO:0004672, GO:0005524, GO:0006468, GO:0016020, GO:0016021, GO:0016301, GO:0016310
85	chr13	putative	QUISA32244_EIv1_0338490	Receptor-like protein kinase	IPR001611 (Leucine-rich repeat), IPR003591 (Leucine-rich repeat, typical subtype), IPR011009 (Protein kinase-like domain), IPR013210 (Leucine-rich repeat-containing N-terminal, plant-type), IPR013320 (Concanavalin A-like lectin/glucanase domain), IPR032675 (Leucine-rich repeat domain, L domain-like)	GO:0000166, GO:0004672, GO:0004674, GO:0005524, GO:0006468, GO:0016020, GO:0016021, GO:0016301, GO:0016310, GO:0016740
85	chr13	putative	QUISA32244_EIv1_0338500	Receptor-like protein kinase	IPR001611 (Leucine-rich repeat), IPR011009 (Protein kinase-like domain), IPR013320 (Concanavalin A-like lectin/glucanase domain), IPR032675 (Leucine-rich repeat domain, L domain-like)	GO:0000166, GO:0004672, GO:0004674, GO:0005524, GO:0006468, GO:0016020, GO:0016021, GO:0016301, GO:0016310, GO:0016740
85	chr13	putative	QUISA32244_EIv1_0338510	receptor kinase-like protein Xa21	IPR001611 (Leucine-rich repeat), IPR003591 (Leucine-rich repeat, typical subtype), IPR011009 (Protein kinase-like domain), IPR032675 (Leucine-rich repeat domain, L domain-like)	GO:0000166, GO:0004672, GO:0004674, GO:0005524, GO:0006468, GO:0016020, GO:0016021, GO:0016301, GO:0016310, GO:0016740
85	chr13	putative	QUISA32244_EIv1_0338520	Leucine-rich repeat receptor-like protein kinase family protein	IPR011009 (Protein kinase-like domain), IPR025875 (Leucine rich repeat 4), IPR032675 (Leucine-rich repeat domain, L domain-like)	None
85	chr13	putative	QUISA32244_EIv1_0338530	Receptor-like protein kinase	IPR001611 (Leucine-rich repeat), IPR003591 (Leucine-rich repeat, typical subtype), IPR011009 (Protein kinase-like domain), IPR013210 (Leucine-rich repeat-containing N-terminal, plant-type), IPR032675 (Leucine-rich repeat domain, L domain-like)	GO:0000166, GO:0004672, GO:0004674, GO:0005524, GO:0006468, GO:0016020, GO:0016021, GO:0016301, GO:0016310, GO:0016740
85	chr13	putative	QUISA32244_EIv1_0338540	Leucine-rich repeat receptor-like protein kinase	IPR001611 (Leucine-rich repeat), IPR032675 (Leucine-rich repeat domain, L domain-like)	GO:0016301, GO:0016310
85	chr13	putative	QUISA32244_EIv1_0338550	Endonuclease/exonuclease/phosphatase	IPR005135 (Endonuclease/exonuclease/phosphatase)	GO:0004519, GO:0004527, GO:0090305
85	chr13	putative	QUISA32244_EIv1_0338560	O-fucosyltransferase	None	GO:0005975, GO:0006004, GO:0016020, GO:0016021, GO:0016740, GO:0016757
85	chr13	putative	QUISA32244_EIv1_0338570	Receptor-like protein kinase	IPR001611 (Leucine-rich repeat), IPR003591 (Leucine-rich repeat, typical subtype), IPR011009 (Protein kinase-like domain), IPR013210 (Leucine-rich repeat-containing N-terminal, plant-type), IPR013320 (Concanavalin A-like lectin/glucanase domain), IPR032675 (Leucine-rich repeat domain, L domain-like)	GO:0000166, GO:0004672, GO:0004674, GO:0005524, GO:0006468, GO:0016020, GO:0016021, GO:0016301, GO:0016310, GO:0016740
85	chr13	putative	QUISA32244_EIv1_0338580	Leucine-rich repeat receptor-like protein kinase	IPR001611 (Leucine-rich repeat), IPR003591 (Leucine-rich repeat, typical subtype), IPR013210 (Leucine-rich repeat-containing N-terminal, plant-type), IPR032675 (Leucine-rich repeat domain, L domain-like)	GO:0016301, GO:0016310
85	chr13	putative	QUISA32244_EIv1_0338590	Receptor-like protein kinase	IPR011009 (Protein kinase-like domain)	GO:0000166, GO:0004672, GO:0004674, GO:0005524, GO:0006468, GO:0016020, GO:0016021, GO:0016301, GO:0016310, GO:0016740
85	chr13	putative	QUISA32244_EIv1_0338600	Leucine-rich repeat receptor-like protein kinase family protein	IPR001611 (Leucine-rich repeat), IPR003591 (Leucine-rich repeat, typical subtype), IPR013210 (Leucine-rich repeat-containing N-terminal, plant-type), IPR032675 (Leucine-rich repeat domain, L domain-like)	None
85	chr13	putative	QUISA32244_EIv1_0338610	GPCR kinase	IPR011009 (Protein kinase-like domain)	GO:0004672, GO:0005524, GO:0006468, GO:0016020, GO:0016021, GO:0016301, GO:0016310
85	chr13	putative	QUISA32244_EIv1_0338620	Receptor-like protein kinase	IPR001611 (Leucine-rich repeat), IPR003591 (Leucine-rich repeat, typical subtype), IPR011009 (Protein kinase-like domain), IPR013320 (Concanavalin A-like lectin/glucanase domain), IPR032675 (Leucine-rich repeat domain, L domain-like)	GO:0000166, GO:0004672, GO:0004674, GO:0005524, GO:0006468, GO:0016020, GO:0016021, GO:0016301, GO:0016310, GO:0016740
85	chr13	putative	QUISA32244_EIv1_0338630	O-fucosyltransferase	IPR019378 (GDP-fucose protein O-fucosyltransferase)	GO:0005975, GO:0006004, GO:0016020, GO:0016021, GO:0016740, GO:0016757
85	chr13	putative	QUISA32244_EIv1_0338640	Nucleobase-ascorbate transporter like	IPR006043 (Xanthine/uracil/vitamin C permease)	GO:0016020, GO:0016021, GO:0022857, GO:0055085
85	chr13	putative	QUISA32244_EIv1_0338650	SAP30-binding protein	IPR012479 (SAP30-binding protein)	GO:0006355
85	chr13	putative	QUISA32244_EIv1_0338660	Non-specific serine/threonine protein kinase	IPR020636 (Calcium/calmodulin-dependent/calcium-dependent protein kinase)	GO:0000166, GO:0004672, GO:0004674, GO:0005524, GO:0006468, GO:0007165, GO:0016301, GO:0016310, GO:0016740
85	chr13	putative	QUISA32244_EIv1_0338670	Receptor protein kinase, putative	IPR001611 (Leucine-rich repeat), IPR011009 (Protein kinase-like domain), IPR013210 (Leucine-rich repeat-containing N-terminal, plant-type), IPR032675 (Leucine-rich repeat domain, L domain-like)	GO:0004672, GO:0005524, GO:0006468, GO:0016020, GO:0016021, GO:0016301, GO:0016310
85	chr13	putative	QUISA32244_EIv1_0338680	F-box/LRR-repeat protein, putative	IPR001611 (Leucine-rich repeat), IPR006553 (Leucine-rich repeat, cysteine-containing subtype), IPR032675 (Leucine-rich repeat domain, L domain-like)	None
85	chr13	putative	QUISA32244_EIv1_0340440	Retrotransposon protein, putative, Ty3-gypsy subclass	IPR005162 (Retrotransposon gag domain)	GO:0003676, GO:0008270
85	chr13	putative	QUISA32244_EIv1_0340450	Receptor-like protein kinase	IPR001611 (Leucine-rich repeat), IPR003591 (Leucine-rich repeat, typical subtype), IPR011009 (Protein kinase-like domain), IPR013210 (Leucine-rich repeat-containing N-terminal, plant-type), IPR013320 (Concanavalin A-like lectin/glucanase domain), IPR032675 (Leucine-rich repeat domain, L domain-like)	GO:0000166, GO:0004672, GO:0004674, GO:0005524, GO:0006468, GO:0016020, GO:0016021, GO:0016301, GO:0016310, GO:0016740
85	chr13	putative	QUISA32244_EIv1_0340460	Receptor-like protein kinase	IPR001611 (Leucine-rich repeat), IPR003591 (Leucine-rich repeat, typical subtype), IPR011009 (Protein kinase-like domain), IPR013320 (Concanavalin A-like lectin/glucanase domain), IPR032675 (Leucine-rich repeat domain, L domain-like)	GO:0000166, GO:0004672, GO:0004674, GO:0005524, GO:0006468, GO:0016020, GO:0016021, GO:0016301, GO:0016310, GO:0016740
85	chr13	putative	QUISA32244_EIv1_0340470	Leucine-rich repeat protein kinase family protein	IPR001611 (Leucine-rich repeat), IPR032675 (Leucine-rich repeat domain, L domain-like)	GO:0004672, GO:0005524, GO:0006468, GO:0016301, GO:0016310
85	chr13	putative	QUISA32244_EIv1_0340480	Receptor-like protein kinase	IPR001611 (Leucine-rich repeat), IPR003591 (Leucine-rich repeat, typical subtype), IPR011009 (Protein kinase-like domain), IPR013210 (Leucine-rich repeat-containing N-terminal, plant-type), IPR013320 (Concanavalin A-like lectin/glucanase domain), IPR032675 (Leucine-rich repeat domain, L domain-like)	GO:0000166, GO:0004672, GO:0004674, GO:0005524, GO:0006468, GO:0016020, GO:0016021, GO:0016301, GO:0016310, GO:0016740
85	chr13	putative	QUISA32244_EIv1_0340490	Unknown protein	None	None
85	chr13	putative	QUISA32244_EIv1_0340500	Unknown protein	None	None
85	chr13	putative	QUISA32244_EIv1_0340510	Receptor-like protein kinase	IPR001611 (Leucine-rich repeat), IPR003591 (Leucine-rich repeat, typical subtype), IPR011009 (Protein kinase-like domain), IPR013210 (Leucine-rich repeat-containing N-terminal, plant-type), IPR013320 (Concanavalin A-like lectin/glucanase domain), IPR032675 (Leucine-rich repeat domain, L domain-like)	GO:0000166, GO:0004672, GO:0004674, GO:0005524, GO:0006468, GO:0016020, GO:0016021, GO:0016301, GO:0016310, GO:0016740
85	chr13	putative	QUISA32244_EIv1_0340520	LURP-one-like protein	IPR025659 (Tubby C-terminal-like domain)	None
85	chr13	putative	QUISA32244_EIv1_0340530	GPCR kinase	IPR011009 (Protein kinase-like domain)	GO:0004672, GO:0005524, GO:0006468, GO:0016020, GO:0016021, GO:0016301, GO:0016310
85	chr13	putative	QUISA32244_EIv1_0340540	Unknown protein	None	None
85	chr13	putative	QUISA32244_EIv1_0340550	Leucine-rich repeat protein kinase family protein, putative	IPR001611 (Leucine-rich repeat), IPR013210 (Leucine-rich repeat-containing N-terminal, plant-type), IPR032675 (Leucine-rich repeat domain, L domain-like)	GO:0000166, GO:0004672, GO:0004674, GO:0005524, GO:0006468, GO:0016020, GO:0016021, GO:0016301, GO:0016310, GO:0016740
85	chr13	putative	QUISA32244_EIv1_0340560	Receptor-like kinase	IPR011009 (Protein kinase-like domain), IPR013320 (Concanavalin A-like lectin/glucanase domain)	GO:0000166, GO:0004672, GO:0004674, GO:0005524, GO:0006468, GO:0016020, GO:0016021, GO:0016301, GO:0016310
85	chr13	putative	QUISA32244_EIv1_0340570	Leucine-rich repeat protein kinase family protein, putative	IPR001611 (Leucine-rich repeat), IPR003591 (Leucine-rich repeat, typical subtype), IPR032675 (Leucine-rich repeat domain, L domain-like)	GO:0000166, GO:0004672, GO:0004674, GO:0005524, GO:0006468, GO:0016020, GO:0016021, GO:0016301, GO:0016310, GO:0016740
85	chr13	putative	QUISA32244_EIv1_0340580	Leucine-rich repeat protein kinase family protein, putative	IPR001611 (Leucine-rich repeat), IPR013210 (Leucine-rich repeat-containing N-terminal, plant-type), IPR032675 (Leucine-rich repeat domain, L domain-like)	GO:0000166, GO:0004672, GO:0004674, GO:0005524, GO:0006468, GO:0016020, GO:0016021, GO:0016301, GO:0016310, GO:0016740
86	chr14	saccharide	QUISA32244_EIv1_0343850	protein ENHANCED DISEASE RESISTANCE 2-like	IPR009769 (Protein ENHANCED DISEASE RESISTANCE 2, C-terminal), IPR023393 (START-like domain)	GO:0008289
86	chr14	saccharide	QUISA32244_EIv1_0343860	Glycosyltransferase	IPR002213 (UDP-glucuronosyl/UDP-glucosyltransferase)	GO:0016740, GO:0016757, GO:0016758
86	chr14	saccharide	QUISA32244_EIv1_0343870	Disease resistance protein	IPR002182 (NB-ARC), IPR027417 (P-loop containing nucleoside triphosphate hydrolase), IPR032675 (Leucine-rich repeat domain, L domain-like)	GO:0043531
86	chr14	saccharide	QUISA32244_EIv1_0343880	calcium permeable stress-gated cation channel 1-like	IPR032880 (Calcium permeable stress-gated cation channel 1, N-terminal transmembrane domain)	GO:0016020, GO:0016021
86	chr14	saccharide	QUISA32244_EIv1_0343890	Isoflavone reductase, putative	IPR016040 (NAD(P)-binding domain)	GO:0016491, GO:0047526, GO:0055114
86	chr14	saccharide	QUISA32244_EIv1_0343900	Isoflavone reductase homolog	IPR016040 (NAD(P)-binding domain)	GO:0016491, GO:0055114
86	chr14	saccharide	QUISA32244_EIv1_0343910	calcium permeable stress-gated cation channel 1	IPR003864 (Calcium-dependent channel, 7TM region, putative phosphate), IPR027815 (10TM putative phosphate transporter, cytosolic domain), IPR032880 (Calcium permeable stress-gated cation channel 1, N-terminal transmembrane domain)	GO:0016020, GO:0016021
86	chr14	saccharide	QUISA32244_EIv1_0343920	spermidine hydroxycinnamoyl transferase-like	IPR003480 (Transferase), IPR023213 (Chloramphenicol acetyltransferase-like domain)	GO:0016740, GO:0016747
86	chr14	saccharide	QUISA32244_EIv1_0343930	4-coumarate--CoA ligase-like	IPR000873 (AMP-dependent synthetase/ligase), IPR025110 (AMP-binding enzyme C-terminal domain)	GO:0003824, GO:0016020, GO:0016021, GO:0016874
86	chr14	saccharide	QUISA32244_EIv1_0343940	Hydroxycinnamoyl-CoA shikimate/quinate hydroxycinnamoyl transferase	IPR003480 (Transferase), IPR023213 (Chloramphenicol acetyltransferase-like domain)	GO:0016740, GO:0016747
86	chr14	saccharide	QUISA32244_EIv1_0343950	4-coumarate--CoA ligase-like	IPR000873 (AMP-dependent synthetase/ligase)	GO:0003824, GO:0016020, GO:0016021, GO:0016874
87	chr14	putative	QUISA32244_EIv1_0252630	Metal-dependent phosphohydrolase	IPR003607 (HD/PDEase domain)	None
87	chr14	putative	QUISA32244_EIv1_0252640	Unknown protein	None	None
87	chr14	putative	QUISA32244_EIv1_0252650	Translocase of chloroplast	IPR005688 (Chloroplast protein import component Toc34), IPR027417 (P-loop containing nucleoside triphosphate hydrolase)	GO:0000166, GO:0005525, GO:0006886, GO:0009507, GO:0009527, GO:0009536, GO:0009707, GO:0009941, GO:0015031, GO:0015450, GO:0016020, GO:0016021, GO:0016787, GO:0042802, GO:0046872, GO:0071806
87	chr14	putative	QUISA32244_EIv1_0252660	Cytochrome P450	IPR001128 (Cytochrome P450)	GO:0004497, GO:0005506, GO:0016020, GO:0016021, GO:0016491, GO:0016705, GO:0020037, GO:0046872, GO:0055114
87	chr14	putative	QUISA32244_EIv1_0252670	Leucine-rich repeat receptor protein kinase EXS, putative	IPR001611 (Leucine-rich repeat), IPR003591 (Leucine-rich repeat, typical subtype), IPR013210 (Leucine-rich repeat-containing N-terminal, plant-type), IPR032675 (Leucine-rich repeat domain, L domain-like)	GO:0016020, GO:0016021, GO:0016301, GO:0016310, GO:0016491, GO:0032440, GO:0055114
87	chr14	putative	QUISA32244_EIv1_0252680	SET domain-containing protein 9	None	None
87	chr14	putative	QUISA32244_EIv1_0252690	SET domain-containing protein 9	None	None
87	chr14	putative	QUISA32244_EIv1_0252700	Pentatricopeptide repeat-containing protein, putative	IPR002885 (Pentatricopeptide repeat), IPR011990 (Tetratricopeptide-like helical domain)	None
87	chr14	putative	QUISA32244_EIv1_0252710	Pentatricopeptide repeat-containing protein	IPR002885 (Pentatricopeptide repeat), IPR011990 (Tetratricopeptide-like helical domain)	None
87	chr14	putative	QUISA32244_EIv1_0252720	UvrD-like Helicase, ATP-binding domain, P-loop containing nucleoside triphosphate hydrolase	IPR014016 (UvrD-like Helicase, ATP-binding domain), IPR027417 (P-loop containing nucleoside triphosphate hydrolase)	GO:0004386, GO:0005524, GO:0016787
87	chr14	putative	QUISA32244_EIv1_0252730	UvrD-like Helicase, ATP-binding domain, P-loop containing nucleoside triphosphate hydrolase	IPR011990 (Tetratricopeptide-like helical domain)	GO:0004386, GO:0005524, GO:0016787
87	chr14	putative	QUISA32244_EIv1_0252740	Unknown protein	None	None
87	chr14	putative	QUISA32244_EIv1_0252750	Pentatricopeptide repeat	IPR002885 (Pentatricopeptide repeat)	None
87	chr14	putative	QUISA32244_EIv1_0252760	Receptor-like protein kinase	IPR002902 (Gnk2-homologous domain), IPR011009 (Protein kinase-like domain), IPR013320 (Concanavalin A-like lectin/glucanase domain)	GO:0004672, GO:0005524, GO:0006468, GO:0016301, GO:0016310
87	chr14	putative	QUISA32244_EIv1_0252770	TIMELESS-interacting protein	IPR001878 (Zinc finger, CCHC-type), IPR012923 (Chromosome segregation in meiosis protein 3)	GO:0000076, GO:0003676, GO:0005634, GO:0006974, GO:0008270, GO:0048478
88	chr14	putative	QUISA32244_EIv1_0248130	Kinase, putative	IPR011009 (Protein kinase-like domain)	GO:0004672, GO:0005524, GO:0006468, GO:0016020, GO:0016021, GO:0016301, GO:0016310, GO:0030247
88	chr14	putative	QUISA32244_EIv1_0248140	Rust resistance kinase	IPR013320 (Concanavalin A-like lectin/glucanase domain)	GO:0004672, GO:0005524, GO:0006468, GO:0016020, GO:0016021, GO:0016301, GO:0016310, GO:0030247
88	chr14	putative	QUISA32244_EIv1_0248150	2-oxoglutarate (2OG) and Fe(II)-dependent oxygenase superfamily protein	IPR005123 (Oxoglutarate/iron-dependent dioxygenase)	None
88	chr14	putative	QUISA32244_EIv1_0248160	Kinase, putative	IPR011009 (Protein kinase-like domain)	GO:0004672, GO:0005524, GO:0006468, GO:0016301, GO:0016310, GO:0030247
88	chr14	putative	QUISA32244_EIv1_0248170	Receptor-like protein kinase	IPR025287 (Wall-associated receptor kinase, galacturonan-binding domain)	GO:0016020, GO:0016021, GO:0016301, GO:0016310, GO:0030247
88	chr14	putative	QUISA32244_EIv1_0248180	Rust resistance kinase	None	GO:0004672, GO:0005524, GO:0006468, GO:0016020, GO:0016021, GO:0016301, GO:0016310, GO:0030247
88	chr14	putative	QUISA32244_EIv1_0248190	Kinase, putative	IPR011009 (Protein kinase-like domain), IPR013320 (Concanavalin A-like lectin/glucanase domain)	GO:0004672, GO:0005524, GO:0006468, GO:0016020, GO:0016021, GO:0016301, GO:0016310, GO:0030247
88	chr14	putative	QUISA32244_EIv1_0248200	Rust resistance kinase Lr10-like	None	GO:0016301, GO:0016310
88	chr14	putative	QUISA32244_EIv1_0248210	Purple acid phosphatase	IPR029052 (Metallo-dependent phosphatase-like)	GO:0003993, GO:0016311, GO:0016787
88	chr14	putative	QUISA32244_EIv1_0248220	Unknown protein	None	None
88	chr14	putative	QUISA32244_EIv1_0248230	Unknown protein	None	None
88	chr14	putative	QUISA32244_EIv1_0248240	Kinase, putative	IPR011009 (Protein kinase-like domain), IPR013320 (Concanavalin A-like lectin/glucanase domain)	GO:0004672, GO:0005524, GO:0006468, GO:0016020, GO:0016021, GO:0016301, GO:0016310, GO:0030247
88	chr14	putative	QUISA32244_EIv1_0248250	Kinase superfamily protein, putative	IPR011009 (Protein kinase-like domain), IPR013320 (Concanavalin A-like lectin/glucanase domain)	GO:0004672, GO:0005524, GO:0006468, GO:0016020, GO:0016021, GO:0016301, GO:0016310, GO:0030247
88	chr14	putative	QUISA32244_EIv1_0248260	2-oxoglutarate (2OG) and Fe(II)-dependent oxygenase superfamily protein	None	None
88	chr14	putative	QUISA32244_EIv1_0248270	Receptor-like protein kinase	None	GO:0016301, GO:0016310
88	chr14	putative	QUISA32244_EIv1_0248280	Receptor-like protein kinase	IPR011009 (Protein kinase-like domain)	GO:0000166, GO:0004672, GO:0004674, GO:0005524, GO:0006468, GO:0016301, GO:0016310
88	chr14	putative	QUISA32244_EIv1_0248290	2-oxoglutarate (2OG) and Fe(II)-dependent oxygenase superfamily protein	None	None
88	chr14	putative	QUISA32244_EIv1_0248300	Cytochrome c oxidase subunit	IPR003213 (Cytochrome c oxidase, subunit VIb)	GO:0005739
88	chr14	putative	QUISA32244_EIv1_0248310	Receptor-like protein kinase	IPR011009 (Protein kinase-like domain)	GO:0000166, GO:0004672, GO:0004674, GO:0005524, GO:0006468, GO:0016301, GO:0016310
88	chr14	putative	QUISA32244_EIv1_0248320	Kinase, putative	IPR011009 (Protein kinase-like domain)	GO:0004672, GO:0005524, GO:0006468, GO:0016020, GO:0016021, GO:0016301, GO:0016310, GO:0030247
88	chr14	putative	QUISA32244_EIv1_0248330	Receptor-like protein kinase	IPR025287 (Wall-associated receptor kinase, galacturonan-binding domain)	GO:0016020, GO:0016021, GO:0016301, GO:0016310, GO:0030247
88	chr14	putative	QUISA32244_EIv1_0248340	Unknown protein	None	None
88	chr14	putative	QUISA32244_EIv1_0248350	Unknown protein	None	None
88	chr14	putative	QUISA32244_EIv1_0248360	Unknown protein	None	None
88	chr14	putative	QUISA32244_EIv1_0248370	Kinase, putative	IPR011009 (Protein kinase-like domain), IPR013320 (Concanavalin A-like lectin/glucanase domain)	GO:0004672, GO:0005524, GO:0006468, GO:0016301, GO:0016310, GO:0030247
89	chr14	alkaloid	QUISA32244_EIv1_0246540	SEC12-like protein 2	IPR011047 (Quinoprotein alcohol dehydrogenase-like superfamily), IPR015943 (WD40/YVTN repeat-like-containing domain)	GO:0016020, GO:0016021
89	chr14	alkaloid	QUISA32244_EIv1_0246550	Sulfate transporter 3.3 like	IPR001902 (SLC26A/SulP transporter)	GO:0008271, GO:0008272, GO:0015116, GO:0016020, GO:0016021, GO:0055085, GO:1902358
89	chr14	alkaloid	QUISA32244_EIv1_0246560	10 kDa chaperonin-like	IPR020818 (GroES chaperonin family)	GO:0005737, GO:0006457
89	chr14	alkaloid	QUISA32244_EIv1_0246570	O-fucosyltransferase family protein	IPR019378 (GDP-fucose protein O-fucosyltransferase)	None
89	chr14	alkaloid	QUISA32244_EIv1_0246580	Pentatricopeptide repeat-containing protein	IPR002885 (Pentatricopeptide repeat), IPR011990 (Tetratricopeptide-like helical domain), IPR032867 (DYW domain)	GO:0008270
89	chr14	alkaloid	QUISA32244_EIv1_0246590	phytanoyl-CoA dioxygenase	IPR008775 (Phytanoyl-CoA dioxygenase)	GO:0051213, GO:0055114
89	chr14	alkaloid	QUISA32244_EIv1_0246600	WUSCHEL-related homeobox like	IPR009057 (Homeobox domain-like)	GO:0003677, GO:0005634
89	chr14	alkaloid	QUISA32244_EIv1_0246610	GMP synthase	None	None
89	chr14	alkaloid	QUISA32244_EIv1_0246620	CLAVATA3/ESR (CLE)-related protein 16	IPR033249 (CLAVATA3/ESR (CLE)-related protein, plant)	GO:0048731
89	chr14	alkaloid	QUISA32244_EIv1_0246630	Pentatricopeptide repeat-containing protein	IPR002885 (Pentatricopeptide repeat), IPR011990 (Tetratricopeptide-like helical domain), IPR032867 (DYW domain)	GO:0008270
89	chr14	alkaloid	QUISA32244_EIv1_0246640	Drug/metabolite transporter protein	IPR000620 (EamA domain)	GO:0016020, GO:0016021
89	chr14	alkaloid	QUISA32244_EIv1_0246650	MLP-like protein 28	IPR023393 (START-like domain)	GO:0006952
89	chr14	alkaloid	QUISA32244_EIv1_0246660	Major latex-like protein	IPR023393 (START-like domain)	GO:0006952
89	chr14	alkaloid	QUISA32244_EIv1_0246670	Drug/metabolite transporter protein	IPR000620 (EamA domain)	GO:0016020, GO:0016021
89	chr14	alkaloid	QUISA32244_EIv1_0246680	MLP-like protein 28	IPR023393 (START-like domain)	GO:0006952
89	chr14	alkaloid	QUISA32244_EIv1_0246690	MLP-like protein 28	IPR023393 (START-like domain)	GO:0006952
89	chr14	alkaloid	QUISA32244_EIv1_0246700	MLP-like protein 28	IPR023393 (START-like domain)	GO:0006952
89	chr14	alkaloid	QUISA32244_EIv1_0246710	MLP-like protein 28	IPR023393 (START-like domain)	GO:0006952
89	chr14	alkaloid	QUISA32244_EIv1_0246720	Drug/metabolite transporter protein	IPR000620 (EamA domain)	GO:0016020, GO:0016021
89	chr14	alkaloid	QUISA32244_EIv1_0246730	MLP-like protein 28	IPR023393 (START-like domain)	GO:0006952
89	chr14	alkaloid	QUISA32244_EIv1_0246740	Unknown protein	None	None
89	chr14	alkaloid	QUISA32244_EIv1_0246750	MLP-like protein 28	IPR023393 (START-like domain)	GO:0006952
89	chr14	alkaloid	QUISA32244_EIv1_0246760	MLP-like protein 28	IPR023393 (START-like domain)	GO:0006952
89	chr14	alkaloid	QUISA32244_EIv1_0246770	MLP-like protein 28	IPR023393 (START-like domain)	GO:0006952
89	chr14	alkaloid	QUISA32244_EIv1_0246780	MLP-like protein 328	IPR023393 (START-like domain)	GO:0006952
89	chr14	alkaloid	QUISA32244_EIv1_0246790	MLP-like protein 28	IPR023393 (START-like domain)	GO:0006952
89	chr14	alkaloid	QUISA32244_EIv1_0246800	Major latex protein domain containing protein	IPR023393 (START-like domain)	GO:0006952
89	chr14	alkaloid	QUISA32244_EIv1_0246810	Major latex protein domain containing protein	IPR023393 (START-like domain)	GO:0006952
89	chr14	alkaloid	QUISA32244_EIv1_0246820	Retrovirus-related Pol polyprotein from transposon TNT 1-94	IPR001878 (Zinc finger, CCHC-type), IPR012337 (Ribonuclease H-like domain), IPR013103 (Reverse transcriptase, RNA-dependent DNA polymerase), IPR025724 (GAG-pre-integrase domain)	GO:0000943, GO:0003676, GO:0008270, GO:0015074
89	chr14	alkaloid	QUISA32244_EIv1_0246830	MLP	IPR023393 (START-like domain)	GO:0006952
89	chr14	alkaloid	QUISA32244_EIv1_0246840	MLP-like protein 28	IPR023393 (START-like domain)	GO:0006952
89	chr14	alkaloid	QUISA32244_EIv1_0246850	MLP-like protein 31	IPR023393 (START-like domain)	GO:0006952
89	chr14	alkaloid	QUISA32244_EIv1_0246860	MLP-like protein	IPR023393 (START-like domain)	GO:0006952
89	chr14	alkaloid	QUISA32244_EIv1_0246870	Unknown protein	None	None
89	chr14	alkaloid	QUISA32244_EIv1_0246880	MLP	IPR023393 (START-like domain)	GO:0006952
89	chr14	alkaloid	QUISA32244_EIv1_0246890	MLP	IPR023393 (START-like domain)	GO:0006952
89	chr14	alkaloid	QUISA32244_EIv1_0246900	Protein C2-DOMAIN ABA-RELATED like	IPR000008 (C2 domain)	None
89	chr14	alkaloid	QUISA32244_EIv1_0246910	Unknown protein	None	None
89	chr14	alkaloid	QUISA32244_EIv1_0246920	Senescence-associated protein	None	None
89	chr14	alkaloid	QUISA32244_EIv1_0246930	Trafficking protein particle complex subunit 8	IPR011990 (Tetratricopeptide-like helical domain), IPR024420 (TRAPP III complex, Trs85)	None
90	chr14	putative	QUISA32244_EIv1_0129200	Metallo-beta-lactamase superfamily protein	IPR001279 (Metallo-beta-lactamase)	GO:0016020, GO:0016021, GO:0016787
90	chr14	putative	QUISA32244_EIv1_0129210	Core-2/I-branching beta-1,6-N-acetylglucosaminyltransferase family protein	IPR003406 (Glycosyl transferase, family 14)	GO:0008375, GO:0016020, GO:0016021, GO:0016740, GO:0016757
90	chr14	putative	QUISA32244_EIv1_0129220	Core-2/I-branching beta-1,6-N-acetylglucosaminyltransferase family protein	IPR003406 (Glycosyl transferase, family 14)	GO:0008375, GO:0016020, GO:0016021, GO:0016740, GO:0016757
90	chr14	putative	QUISA32244_EIv1_0129230	LRR receptor-like kinase	IPR011009 (Protein kinase-like domain), IPR013210 (Leucine-rich repeat-containing N-terminal, plant-type), IPR013320 (Concanavalin A-like lectin/glucanase domain), IPR032675 (Leucine-rich repeat domain, L domain-like)	GO:0000166, GO:0004672, GO:0005524, GO:0006468, GO:0016020, GO:0016021, GO:0016301, GO:0016310
90	chr14	putative	QUISA32244_EIv1_0129240	Receptor-like protein kinase	IPR011009 (Protein kinase-like domain)	GO:0000166, GO:0004672, GO:0004674, GO:0005524, GO:0006468, GO:0016301, GO:0016310
90	chr14	putative	QUISA32244_EIv1_0129250	Receptor-like protein kinase	IPR011009 (Protein kinase-like domain)	GO:0000166, GO:0004672, GO:0004674, GO:0005524, GO:0006468, GO:0016301, GO:0016310
90	chr14	putative	QUISA32244_EIv1_0129260	Receptor-like protein kinase	IPR011009 (Protein kinase-like domain)	GO:0004672, GO:0005524, GO:0006468, GO:0016020, GO:0016021, GO:0016301, GO:0016310
90	chr14	putative	QUISA32244_EIv1_0129270	Ribonuclease H	IPR012337 (Ribonuclease H-like domain)	GO:0003676, GO:0004523, GO:0090502
90	chr14	putative	QUISA32244_EIv1_0129280	Retrovirus-related Pol polyprotein from transposon TNT 1-94	IPR013103 (Reverse transcriptase, RNA-dependent DNA polymerase)	GO:0000943, GO:0003676
90	chr14	putative	QUISA32244_EIv1_0129290	Receptor-like protein kinase	IPR011009 (Protein kinase-like domain), IPR013320 (Concanavalin A-like lectin/glucanase domain)	GO:0004672, GO:0005524, GO:0006468, GO:0016020, GO:0016021, GO:0016301, GO:0016310
90	chr14	putative	QUISA32244_EIv1_0129300	Retrovirus-related Pol polyprotein from transposon TNT 1-94	None	None
90	chr14	putative	QUISA32244_EIv1_0129310	Receptor-like protein kinase	IPR011009 (Protein kinase-like domain)	GO:0004672, GO:0005524, GO:0006468, GO:0016020, GO:0016021, GO:0016301, GO:0016310
90	chr14	putative	QUISA32244_EIv1_0129320	Phosphatase 2C family protein	IPR001932 (PPM-type phosphatase domain), IPR015655 (Protein phosphatase 2C family)	GO:0003824, GO:0004722, GO:0006470
90	chr14	putative	QUISA32244_EIv1_0129330	nicotinamide adenine dinucleotide transporter 1, chloroplastic-like	IPR002067 (Mitochondrial carrier protein), IPR023395 (Mitochondrial carrier domain)	GO:0016020, GO:0016021, GO:0022857, GO:0055085
90	chr14	putative	QUISA32244_EIv1_0129340	50S ribosomal protein-related, putative	None	GO:0005840
90	chr14	putative	QUISA32244_EIv1_0129350	Wall-associated receptor kinase	IPR011009 (Protein kinase-like domain), IPR013320 (Concanavalin A-like lectin/glucanase domain), IPR032872 (Wall-associated receptor kinase, C-terminal)	GO:0004672, GO:0005524, GO:0006468, GO:0016301, GO:0016310, GO:0030247
91	chr14	alkaloid	QUISA32244_EIv1_0128050	Uridine-cytidine kinase C	IPR000764 (Uridine kinase-like), IPR027417 (P-loop containing nucleoside triphosphate hydrolase), IPR033469 (CYTH-like domain)	GO:0004849, GO:0005524, GO:0006222, GO:0016020, GO:0016021, GO:0016301, GO:0016310, GO:0016740
91	chr14	alkaloid	QUISA32244_EIv1_0128060	F-box/FBD/LRR-repeat protein	IPR001810 (F-box domain), IPR006566 (FBD domain), IPR032675 (Leucine-rich repeat domain, L domain-like)	None
91	chr14	alkaloid	QUISA32244_EIv1_0128070	Protein NSP-INTERACTING KINASE 1 like	IPR001611 (Leucine-rich repeat), IPR013210 (Leucine-rich repeat-containing N-terminal, plant-type), IPR032675 (Leucine-rich repeat domain, L domain-like)	GO:0000166, GO:0004672, GO:0004674, GO:0005524, GO:0006468, GO:0016020, GO:0016021, GO:0016301, GO:0016310, GO:0016740
91	chr14	alkaloid	QUISA32244_EIv1_0128080	NSP-interacting kinase-like protein	IPR001611 (Leucine-rich repeat), IPR011009 (Protein kinase-like domain), IPR013210 (Leucine-rich repeat-containing N-terminal, plant-type), IPR013320 (Concanavalin A-like lectin/glucanase domain), IPR032675 (Leucine-rich repeat domain, L domain-like)	GO:0000166, GO:0004672, GO:0004674, GO:0005524, GO:0006468, GO:0016020, GO:0016021, GO:0016301, GO:0016310, GO:0016740
91	chr14	alkaloid	QUISA32244_EIv1_0128090	Unknown protein	None	None
91	chr14	alkaloid	QUISA32244_EIv1_0128100	S-adenosylmethionine decarboxylase proenzyme	IPR001985 (S-adenosylmethionine decarboxylase), IPR016067 (S-adenosylmethionine decarboxylase, core), IPR018167 (S-adenosylmethionine decarboxylase subgroup)	GO:0004014, GO:0006557, GO:0006596, GO:0006597, GO:0008295, GO:0016829, GO:0016831
91	chr14	alkaloid	QUISA32244_EIv1_0128110	Strictosidine synthase	IPR004141 (Strictosidine synthase)	GO:0009058, GO:0016829, GO:0016844
91	chr14	alkaloid	QUISA32244_EIv1_0128120	Strictosidine synthase	IPR004141 (Strictosidine synthase)	GO:0009058, GO:0016829, GO:0016844
91	chr14	alkaloid	QUISA32244_EIv1_0128130	Strictosidine synthase	IPR004141 (Strictosidine synthase)	GO:0009058, GO:0016829, GO:0016844
91	chr14	alkaloid	QUISA32244_EIv1_0128140	Choline/ethanolaminephosphotransferase 1	IPR000462 (CDP-alcohol phosphatidyltransferase)	GO:0004142, GO:0004307, GO:0005789, GO:0005794, GO:0006629, GO:0006646, GO:0006656, GO:0006657, GO:0008654, GO:0016020, GO:0016021, GO:0016740, GO:0016780, GO:0046872
91	chr14	alkaloid	QUISA32244_EIv1_0128150	DUF659 domain-containing protein/Dimer_Tnp_hAT domain-containing protein	IPR003656 (Zinc finger, BED-type), IPR007021 (Domain of unknown function DUF659), IPR012337 (Ribonuclease H-like domain)	GO:0046983
91	chr14	alkaloid	QUISA32244_EIv1_0128160	Micronuclear linker histone polyprotein-like protein	None	None
91	chr14	alkaloid	QUISA32244_EIv1_0128170	Unknown protein	None	None
91	chr14	alkaloid	QUISA32244_EIv1_0128180	Unknown protein	None	None
91	chr14	alkaloid	QUISA32244_EIv1_0128190	RING-H2 finger protein ATL47-like	IPR013083 (Zinc finger, RING/FYVE/PHD-type)	None
91	chr14	alkaloid	QUISA32244_EIv1_0128200	HD domain-containing protein 2	IPR003607 (HD/PDEase domain)	GO:0002953, GO:0016311
91	chr14	alkaloid	QUISA32244_EIv1_0128210	Receptor-like kinase	IPR011009 (Protein kinase-like domain)	GO:0004672, GO:0005524, GO:0006468, GO:0016020, GO:0016021, GO:0016301, GO:0016310
91	chr14	alkaloid	QUISA32244_EIv1_0128220	Calcium-binding protein	IPR011992 (EF-hand domain pair)	GO:0005509
91	chr14	alkaloid	QUISA32244_EIv1_0128230	Phospholipid-transporting ATPase	IPR001757 (P-type ATPase), IPR023214 (HAD-like domain), IPR032630 (P-type ATPase, C-terminal), IPR032631 (P-type ATPase, N-terminal)	GO:0000166, GO:0000287, GO:0004012, GO:0005524, GO:0015914, GO:0016020, GO:0016021, GO:0016787, GO:0045332
92	chr14	saccharide	QUISA32244_EIv1_0126990	DNA-directed RNA polymerase I subunit rpa43	IPR012340 (Nucleic acid-binding, OB-fold)	GO:0003899, GO:0032774
92	chr14	saccharide	QUISA32244_EIv1_0127000	Glycosyltransferase	IPR002213 (UDP-glucuronosyl/UDP-glucosyltransferase)	GO:0016740, GO:0016757, GO:0016758
92	chr14	saccharide	QUISA32244_EIv1_0127010	Glycosyltransferase	IPR002213 (UDP-glucuronosyl/UDP-glucosyltransferase)	GO:0016740, GO:0016757, GO:0016758
92	chr14	saccharide	QUISA32244_EIv1_0127020	Glycosyltransferase	IPR002213 (UDP-glucuronosyl/UDP-glucosyltransferase)	GO:0016740, GO:0016757, GO:0016758
92	chr14	saccharide	QUISA32244_EIv1_0127030	26S proteasome non-ATPase regulatory subunit 10	IPR020683 (Ankyrin repeat-containing domain)	GO:0000502
92	chr14	saccharide	QUISA32244_EIv1_0127040	Nodulin-related protein 1, putative	None	GO:0009408, GO:0010115
92	chr14	saccharide	QUISA32244_EIv1_0127050	RING finger protein	IPR013083 (Zinc finger, RING/FYVE/PHD-type)	GO:0016020, GO:0016021, GO:0046872
92	chr14	saccharide	QUISA32244_EIv1_0127060	Remorin like	IPR005516 (Remorin, C-terminal)	None
92	chr14	saccharide	QUISA32244_EIv1_0127070	Heparanase-like protein	IPR005199 (Glycoside hydrolase, family 79)	GO:0016020, GO:0016798
92	chr14	saccharide	QUISA32244_EIv1_0127080	Pentatricopeptide repeat-containing protein	IPR002885 (Pentatricopeptide repeat), IPR011990 (Tetratricopeptide-like helical domain)	None
92	chr14	saccharide	QUISA32244_EIv1_0127090	Leucine-rich repeat receptor-like protein kinase	IPR001611 (Leucine-rich repeat), IPR003591 (Leucine-rich repeat, typical subtype), IPR032675 (Leucine-rich repeat domain, L domain-like)	GO:0016301, GO:0016310
92	chr14	saccharide	QUISA32244_EIv1_0127100	Clavata3/ESR (CLE) gene family member	None	None
92	chr14	saccharide	QUISA32244_EIv1_0127110	Purple acid phosphatase	IPR008963 (Purple acid phosphatase-like, N-terminal), IPR025733 (Iron/zinc purple acid phosphatase-like C-terminal domain), IPR029052 (Metallo-dependent phosphatase-like)	GO:0003993, GO:0016020, GO:0016021, GO:0016311, GO:0016787, GO:0046872
93	chr14	putative	QUISA32244_EIv1_0124500	Cysteine-rich receptor-like protein kinase	IPR002902 (Gnk2-homologous domain), IPR011009 (Protein kinase-like domain), IPR013320 (Concanavalin A-like lectin/glucanase domain)	GO:0004672, GO:0005524, GO:0006468, GO:0016020, GO:0016021, GO:0016301, GO:0016310
93	chr14	putative	QUISA32244_EIv1_0124510	2-phytyl-1,4-beta-naphthoquinone methyltransferase, chloroplastic	IPR004033 (UbiE/COQ5 methyltransferase), IPR029063 (S-adenosyl-L-methionine-dependent methyltransferase)	GO:0008168, GO:0009507, GO:0009536, GO:0016740, GO:0032259, GO:0042372, GO:0052624
93	chr14	putative	QUISA32244_EIv1_0124520	Knotted-1 homeobox protein	IPR005540 (KNOX1), IPR005541 (KNOX2), IPR009057 (Homeobox domain-like)	GO:0003677, GO:0005634, GO:0006355, GO:0043565
93	chr14	putative	QUISA32244_EIv1_0124530	Protein trichome birefringence-like	IPR025846 (PMR5 N-terminal domain), IPR026057 (PC-Esterase)	GO:0016020, GO:0016021
93	chr14	putative	QUISA32244_EIv1_0124540	Protein NSP-INTERACTING KINASE 3	IPR001611 (Leucine-rich repeat), IPR011009 (Protein kinase-like domain), IPR013210 (Leucine-rich repeat-containing N-terminal, plant-type), IPR013320 (Concanavalin A-like lectin/glucanase domain), IPR032675 (Leucine-rich repeat domain, L domain-like)	GO:0000166, GO:0004672, GO:0004674, GO:0005524, GO:0006468, GO:0016020, GO:0016021, GO:0016301, GO:0016310, GO:0016740
93	chr14	putative	QUISA32244_EIv1_0124550	F-box/kelch-repeat protein	IPR001810 (F-box domain), IPR015916 (Galactose oxidase, beta-propeller)	None
93	chr14	putative	QUISA32244_EIv1_0124560	ATP-citrate synthase alpha chain protein	IPR013816 (ATP-grasp fold, subdomain 2), IPR032263 (ATP-citrate synthase, citrate-binding domain)	GO:0005524
93	chr14	putative	QUISA32244_EIv1_0124570	Transmembrane protein	None	GO:0016020, GO:0016021
93	chr14	putative	QUISA32244_EIv1_0124580	ATP-citrate synthase alpha chain protein	IPR013650 (ATP-grasp fold, succinyl-CoA synthetase-type), IPR016102 (Succinyl-CoA synthetase-like)	GO:0005524
93	chr14	putative	QUISA32244_EIv1_0124590	Ribosomal protein S27a / Ubiquitin family protein	IPR011332 (Zinc-binding ribosomal protein), IPR019956 (Ubiquitin), IPR029071 (Ubiquitin-related domain)	GO:0003735, GO:0005840, GO:0006412
94	chr14	saccharide	QUISA32244_EIv1_0123840	KH domain-containing protein family	IPR004087 (K Homology domain)	GO:0003676, GO:0003723, GO:0016020, GO:0016021
94	chr14	saccharide	QUISA32244_EIv1_0123850	Pentatricopeptide repeat	IPR002885 (Pentatricopeptide repeat), IPR011990 (Tetratricopeptide-like helical domain)	None
94	chr14	saccharide	QUISA32244_EIv1_0123860	Glycosyltransferase	IPR002213 (UDP-glucuronosyl/UDP-glucosyltransferase)	GO:0016740, GO:0016757, GO:0016758
94	chr14	saccharide	QUISA32244_EIv1_0123870	UDP-glycosyltransferase	IPR002213 (UDP-glucuronosyl/UDP-glucosyltransferase)	GO:0016740, GO:0016758
94	chr14	saccharide	QUISA32244_EIv1_0123880	UDP-glycosyltransferase	IPR002213 (UDP-glucuronosyl/UDP-glucosyltransferase)	GO:0016740, GO:0016758
94	chr14	saccharide	QUISA32244_EIv1_0123890	UDP-glycosyltransferase	IPR002213 (UDP-glucuronosyl/UDP-glucosyltransferase)	GO:0016740, GO:0016758
94	chr14	saccharide	QUISA32244_EIv1_0123900	Transcription initiation factor TFIID subunit 8	IPR006565 (Bromodomain associated domain)	GO:0003743, GO:0006413, GO:0046982
94	chr14	saccharide	QUISA32244_EIv1_0123910	Glycosyltransferase	IPR002213 (UDP-glucuronosyl/UDP-glucosyltransferase)	GO:0016740, GO:0016757, GO:0016758
94	chr14	saccharide	QUISA32244_EIv1_0123920	Receptor-like kinase	IPR011009 (Protein kinase-like domain), IPR013320 (Concanavalin A-like lectin/glucanase domain)	GO:0004672, GO:0005524, GO:0006468, GO:0016301, GO:0016310
94	chr14	saccharide	QUISA32244_EIv1_0123930	AP2-like ethylene-responsive transcription factor	IPR016177 (DNA-binding domain), IPR031112 (AP2-like ethylene-responsive transcription factor)	GO:0003677, GO:0003700, GO:0005634, GO:0006355
94	chr14	saccharide	QUISA32244_EIv1_0123940	Kinase family protein	IPR011009 (Protein kinase-like domain), IPR013083 (Zinc finger, RING/FYVE/PHD-type), IPR014729 (Rossmann-like alpha/beta/alpha sandwich fold)	GO:0004672, GO:0004842, GO:0005524, GO:0006468, GO:0016301, GO:0016310, GO:0016567
94	chr14	saccharide	QUISA32244_EIv1_0123950	Nucleobase-ascorbate transporter like	IPR006043 (Xanthine/uracil/vitamin C permease)	GO:0016020, GO:0016021, GO:0022857, GO:0055085
95	chr14	putative	QUISA32244_EIv1_0122460	Disease resistance protein	IPR002182 (NB-ARC), IPR027417 (P-loop containing nucleoside triphosphate hydrolase), IPR032675 (Leucine-rich repeat domain, L domain-like)	GO:0043531
95	chr14	putative	QUISA32244_EIv1_0122470	Isoflavone reductase, putative	IPR016040 (NAD(P)-binding domain)	GO:0016491, GO:0047526, GO:0055114
95	chr14	putative	QUISA32244_EIv1_0122480	Isoflavone reductase homolog	IPR016040 (NAD(P)-binding domain)	GO:0016491, GO:0055114
95	chr14	putative	QUISA32244_EIv1_0122490	calcium permeable stress-gated cation channel 1	IPR003864 (Calcium-dependent channel, 7TM region, putative phosphate), IPR027815 (10TM putative phosphate transporter, cytosolic domain), IPR032880 (Calcium permeable stress-gated cation channel 1, N-terminal transmembrane domain)	GO:0016020, GO:0016021
95	chr14	putative	QUISA32244_EIv1_0122500	spermidine hydroxycinnamoyl transferase-like	IPR003480 (Transferase), IPR023213 (Chloramphenicol acetyltransferase-like domain)	GO:0016740, GO:0016747
95	chr14	putative	QUISA32244_EIv1_0122510	4-coumarate--CoA ligase-like	IPR000873 (AMP-dependent synthetase/ligase), IPR025110 (AMP-binding enzyme C-terminal domain)	GO:0003824, GO:0016020, GO:0016021, GO:0016874
95	chr14	putative	QUISA32244_EIv1_0122520	Hydroxycinnamoyl-CoA shikimate/quinate hydroxycinnamoyl transferase	IPR003480 (Transferase), IPR023213 (Chloramphenicol acetyltransferase-like domain)	GO:0016740, GO:0016747
95	chr14	putative	QUISA32244_EIv1_0122530	4-coumarate--CoA ligase-like	IPR000873 (AMP-dependent synthetase/ligase), IPR025110 (AMP-binding enzyme C-terminal domain)	GO:0003824, GO:0016020, GO:0016021, GO:0016874
95	chr14	putative	QUISA32244_EIv1_0122540	spermidine hydroxycinnamoyl transferase-like	IPR003480 (Transferase), IPR023213 (Chloramphenicol acetyltransferase-like domain)	GO:0016740, GO:0016747
95	chr14	putative	QUISA32244_EIv1_0122550	spermidine hydroxycinnamoyl transferase-like	IPR003480 (Transferase), IPR023213 (Chloramphenicol acetyltransferase-like domain)	GO:0016740, GO:0016747
95	chr14	putative	QUISA32244_EIv1_0122560	spermidine hydroxycinnamoyl transferase-like	IPR023213 (Chloramphenicol acetyltransferase-like domain)	GO:0016740, GO:0016747
96	chr14	lignan	QUISA32244_EIv1_0121180	Phosphoinositide phosphatase family protein	IPR002013 (SAC domain), IPR030069 (Phosphoinositide phosphatase SAC6/7/8)	None
96	chr14	lignan	QUISA32244_EIv1_0121190	Dirigent protein	IPR004265 (Plant disease resistance response protein)	GO:0005576, GO:0048046
96	chr14	lignan	QUISA32244_EIv1_0121200	Dirigent protein	IPR004265 (Plant disease resistance response protein)	GO:0005576, GO:0048046
96	chr14	lignan	QUISA32244_EIv1_0121210	Dirigent protein	IPR004265 (Plant disease resistance response protein)	GO:0005576, GO:0048046
96	chr14	lignan	QUISA32244_EIv1_0121220	Protein kinase	IPR011009 (Protein kinase-like domain), IPR013320 (Concanavalin A-like lectin/glucanase domain)	GO:0000166, GO:0004672, GO:0004674, GO:0005524, GO:0006468, GO:0016301, GO:0016310
96	chr14	lignan	QUISA32244_EIv1_0121230	RWP-RK domain containing protein	IPR003035 (RWP-RK domain)	GO:0003677, GO:0005634
96	chr14	lignan	QUISA32244_EIv1_0121240	Pentatricopeptide repeat-containing protein	IPR002885 (Pentatricopeptide repeat), IPR011990 (Tetratricopeptide-like helical domain)	None
96	chr14	lignan	QUISA32244_EIv1_0121250	Heterogeneous nuclear ribonucleoprotein F	IPR012677 (Nucleotide-binding alpha-beta plait domain)	GO:0003676, GO:0003723
96	chr14	lignan	QUISA32244_EIv1_0121260	Protein GET1	IPR028945 (WRB/Get1 family)	GO:0016020, GO:0016021, GO:0071816
97	chr14	putative	QUISA32244_EIv1_0118370	Transmembrane protein 131-like	IPR022113 (Transmembrane protein 131-like)	GO:0016020, GO:0016021
97	chr14	putative	QUISA32244_EIv1_0118380	3-ketodihydrosphingosine reductase-like	IPR002347 (Short-chain dehydrogenase/reductase SDR)	None
97	chr14	putative	QUISA32244_EIv1_0118390	zinc finger CCCH domain-containing protein 62-like	IPR003034 (SAP domain)	None
97	chr14	putative	QUISA32244_EIv1_0118400	CDPK-related kinase	IPR011009 (Protein kinase-like domain), IPR011992 (EF-hand domain pair)	None
97	chr14	putative	QUISA32244_EIv1_0118410	phosphoglycerate mutase-like protein 4	IPR029033 (Histidine phosphatase superfamily)	GO:0003824
97	chr14	putative	QUISA32244_EIv1_0118420	Patatin	IPR016035 (Acyl transferase/acyl hydrolase/lysophospholipase)	GO:0006629, GO:0016042, GO:0016787
97	chr14	putative	QUISA32244_EIv1_0118430	Peroxidase	IPR010255 (Haem peroxidase)	GO:0004601, GO:0005576, GO:0006979, GO:0016491, GO:0020037, GO:0042744, GO:0046872, GO:0055114, GO:0098869
97	chr14	putative	QUISA32244_EIv1_0118440	Protein kinase	IPR011009 (Protein kinase-like domain)	GO:0004672, GO:0005524, GO:0006468, GO:0016301, GO:0016310
97	chr14	putative	QUISA32244_EIv1_0118450	50S ribosomal protein L25	IPR011035 (Ribosomal protein L25/Gln-tRNA synthetase, anti-codon-binding domain)	GO:0003735, GO:0005840, GO:0006412, GO:0008097
97	chr14	putative	QUISA32244_EIv1_0118460	LOB domain-containing protein	IPR004883 (Lateral organ boundaries, LOB)	None
97	chr14	putative	QUISA32244_EIv1_0118470	protein misato homolog 1-like	IPR003008 (Tubulin/FtsZ, GTPase domain), IPR019605 (Misato Segment II tubulin-like domain), IPR029209 (DML1/Misato, tubulin domain)	None
97	chr14	putative	QUISA32244_EIv1_0118480	Myb-like transcription factor family protein	IPR009057 (Homeobox domain-like)	GO:0003677, GO:0005634
97	chr14	putative	QUISA32244_EIv1_0118490	Protein kinase superfamily protein	IPR011009 (Protein kinase-like domain)	None
97	chr14	putative	QUISA32244_EIv1_0118500	L-ascorbate oxidase homolog	IPR008972 (Cupredoxin)	GO:0005507, GO:0016491, GO:0055114
98	chr14	saccharide	QUISA32244_EIv1_0117650	Metal transporter	IPR001046 (NRAMP family)	GO:0016020, GO:0016021, GO:0030001, GO:0046873
98	chr14	saccharide	QUISA32244_EIv1_0117660	Cytochrome P450, putative	IPR001128 (Cytochrome P450)	GO:0004497, GO:0005506, GO:0016020, GO:0016021, GO:0016491, GO:0016705, GO:0020037, GO:0033773, GO:0046872, GO:0055114
98	chr14	saccharide	QUISA32244_EIv1_0117670	Cytochrome P450, putative	IPR001128 (Cytochrome P450)	GO:0004497, GO:0005506, GO:0016020, GO:0016021, GO:0016491, GO:0016705, GO:0020037, GO:0033773, GO:0046872, GO:0055114
98	chr14	saccharide	QUISA32244_EIv1_0117680	RING/U-box superfamily protein	IPR013083 (Zinc finger, RING/FYVE/PHD-type)	None
98	chr14	saccharide	QUISA32244_EIv1_0117690	Indole-3-acetic acid-amido synthetase GH3.3, putative	IPR004993 (GH3 family)	None
98	chr14	saccharide	QUISA32244_EIv1_0117700	F-box-like/WD repeat-containing protein	IPR006594 (LIS1 homology motif), IPR015943 (WD40/YVTN repeat-like-containing domain), IPR020472 (G-protein beta WD-40 repeat)	None
98	chr14	saccharide	QUISA32244_EIv1_0117710	Cytochrome P450 family protein	IPR001128 (Cytochrome P450)	GO:0004497, GO:0005506, GO:0016020, GO:0016021, GO:0016491, GO:0016705, GO:0020037, GO:0046872, GO:0055114
98	chr14	saccharide	QUISA32244_EIv1_0117720	Cytochrome P450 family protein	IPR001128 (Cytochrome P450)	GO:0004497, GO:0005506, GO:0016020, GO:0016021, GO:0016491, GO:0016705, GO:0020037, GO:0046872, GO:0055114
98	chr14	saccharide	QUISA32244_EIv1_0117730	maternal effect embryo arrest 59	None	None
98	chr14	saccharide	QUISA32244_EIv1_0117740	Receptor-like protein kinase, putative	IPR011009 (Protein kinase-like domain), IPR013320 (Concanavalin A-like lectin/glucanase domain), IPR024788 (Malectin-like carbohydrate-binding domain)	GO:0004672, GO:0005524, GO:0006468, GO:0016020, GO:0016021, GO:0016301, GO:0016310
98	chr14	saccharide	QUISA32244_EIv1_0117750	Unknown protein	None	None
98	chr14	saccharide	QUISA32244_EIv1_0117760	Glycosyltransferase	IPR002213 (UDP-glucuronosyl/UDP-glucosyltransferase)	GO:0016740, GO:0016757, GO:0016758
98	chr14	saccharide	QUISA32244_EIv1_0117770	Transmembrane protein, putative	None	GO:0016021
98	chr14	saccharide	QUISA32244_EIv1_0117780	MRG family protein isoform 1	IPR008676 (MRG), IPR016197 (Chromo domain-like), IPR026541 (MRG domain)	GO:0005634, GO:0006325, GO:0006355
99	chr14	putative	QUISA32244_EIv1_0116940	Nuclear matrix constituent protein 1-like	None	None
99	chr14	putative	QUISA32244_EIv1_0116950	Protein CROWDED NUCLEI 4	None	None
99	chr14	putative	QUISA32244_EIv1_0116960	Branched-chain-amino-acid aminotransferase	IPR001544 (Aminotransferase class IV)	GO:0003824, GO:0004084, GO:0008483, GO:0008652, GO:0009081, GO:0009082, GO:0016740, GO:0052654, GO:0052655, GO:0052656
99	chr14	putative	QUISA32244_EIv1_0116970	Myb transcription factor	IPR009057 (Homeobox domain-like)	GO:0003677, GO:0005634
99	chr14	putative	QUISA32244_EIv1_0116980	1-aminocyclopropane-1-carboxylate synthase	IPR015424 (Pyridoxal phosphate-dependent transferase)	GO:0003824, GO:0009058, GO:0009693, GO:0009835, GO:0016491, GO:0016829, GO:0016847, GO:0030170, GO:0042218, GO:0042803, GO:0055114
99	chr14	putative	QUISA32244_EIv1_0116990	S-adenosyl-L-methionine-dependent methyltransferase	IPR010743 (Methionine biosynthesis MetW), IPR029063 (S-adenosyl-L-methionine-dependent methyltransferase)	GO:0008168, GO:0016020, GO:0016021, GO:0016740, GO:0032259
99	chr14	putative	QUISA32244_EIv1_0117000	GTP-binding protein, chloroplastic	IPR016496 (GTPase HflX), IPR025121 (GTPase HflX, N-terminal), IPR027417 (P-loop containing nucleoside triphosphate hydrolase), IPR032305 (GTP-binding protein, middle domain)	GO:0005525
99	chr14	putative	QUISA32244_EIv1_0117010	Pentatricopeptide repeat	IPR002885 (Pentatricopeptide repeat)	None
99	chr14	putative	QUISA32244_EIv1_0117020	Pentatricopeptide repeat-containing protein	IPR002885 (Pentatricopeptide repeat)	None
99	chr14	putative	QUISA32244_EIv1_0117030	Pentatricopeptide repeat-containing protein	IPR002885 (Pentatricopeptide repeat), IPR011990 (Tetratricopeptide-like helical domain)	None
99	chr14	putative	QUISA32244_EIv1_0117040	DEAD-box ATP-dependent RNA helicase	IPR001650 (Helicase, C-terminal), IPR014001 (Helicase superfamily 1/2, ATP-binding domain), IPR014014 (RNA helicase, DEAD-box type, Q motif), IPR027417 (P-loop containing nucleoside triphosphate hydrolase)	GO:0003676, GO:0004386, GO:0005524
99	chr14	putative	QUISA32244_EIv1_0117050	Leucine-rich receptor-like kinase family protein	IPR001611 (Leucine-rich repeat), IPR032675 (Leucine-rich repeat domain, L domain-like)	GO:0016020, GO:0016021, GO:0016301, GO:0016310
99	chr14	putative	QUISA32244_EIv1_0117060	AP2-like ethylene-responsive transcription factor ANT	IPR016177 (DNA-binding domain), IPR031112 (AP2-like ethylene-responsive transcription factor)	GO:0003677, GO:0003700, GO:0005634, GO:0006355
99	chr14	putative	QUISA32244_EIv1_0117070	Short-chain dehydrogenase/reductase	IPR002347 (Short-chain dehydrogenase/reductase SDR)	GO:0016020, GO:0016021, GO:0016491, GO:0055114
99	chr14	putative	QUISA32244_EIv1_0117080	SWI/SNF-related matrix-associated actin-dependent regulator of chromatin subfamily A-like protein	None	None
100	chr14	putative	QUISA32244_EIv1_0114980	peptidyl-tRNA hydrolase ICT1, mitochondrial	IPR000352 (Peptide chain release factor class I/class II)	GO:0003747, GO:0006415, GO:0016787
100	chr14	putative	QUISA32244_EIv1_0114990	DUF1442 family protein	IPR009902 (Protein of unknown function DUF1442), IPR029063 (S-adenosyl-L-methionine-dependent methyltransferase)	None
100	chr14	putative	QUISA32244_EIv1_0115000	Receptor-like kinase	IPR001611 (Leucine-rich repeat), IPR011009 (Protein kinase-like domain), IPR013210 (Leucine-rich repeat-containing N-terminal, plant-type), IPR013320 (Concanavalin A-like lectin/glucanase domain), IPR032675 (Leucine-rich repeat domain, L domain-like)	GO:0000166, GO:0004672, GO:0005524, GO:0006468, GO:0016020, GO:0016021, GO:0016301, GO:0016310
100	chr14	putative	QUISA32244_EIv1_0115010	Unknown protein	None	None
100	chr14	putative	QUISA32244_EIv1_0115020	Calmodulin, putative	IPR011992 (EF-hand domain pair)	GO:0005509, GO:0016491, GO:0032440, GO:0055114
100	chr14	putative	QUISA32244_EIv1_0115030	paired amphipathic helix protein Sin3-like 2	IPR003822 (Paired amphipathic helix)	GO:0003714, GO:0005634, GO:0006355, GO:1903507
100	chr14	putative	QUISA32244_EIv1_0115040	Maspardin	IPR026151 (Maspardin), IPR029058 (Alpha/Beta hydrolase fold)	None
100	chr14	putative	QUISA32244_EIv1_0115050	UDP-glucuronate 4-epimerase 4	IPR008089 (Nucleotide sugar epimerase)	GO:0003824, GO:0005794, GO:0005975, GO:0016020, GO:0016021, GO:0016853, GO:0032580, GO:0050378, GO:0050662
100	chr14	putative	QUISA32244_EIv1_0115060	Cytochrome P450, putative	IPR001128 (Cytochrome P450)	GO:0004497, GO:0005506, GO:0016020, GO:0016021, GO:0016491, GO:0016705, GO:0020037, GO:0033772, GO:0046872, GO:0055114
100	chr14	putative	QUISA32244_EIv1_0115070	Cytochrome P450 family protein	IPR001128 (Cytochrome P450)	GO:0004497, GO:0005506, GO:0016020, GO:0016021, GO:0016491, GO:0016705, GO:0020037, GO:0046872, GO:0055114
100	chr14	putative	QUISA32244_EIv1_0115080	Cytochrome P450, putative	IPR001128 (Cytochrome P450)	GO:0005506, GO:0016020, GO:0016021, GO:0016705, GO:0020037, GO:0055114
100	chr14	putative	QUISA32244_EIv1_0115090	Cytochrome P450, putative	IPR001128 (Cytochrome P450)	GO:0004497, GO:0005506, GO:0016020, GO:0016021, GO:0016491, GO:0016705, GO:0020037, GO:0033772, GO:0046872, GO:0055114
100	chr14	putative	QUISA32244_EIv1_0115100	HAT transposon superfamily	IPR003656 (Zinc finger, BED-type), IPR007021 (Domain of unknown function DUF659), IPR008906 (HAT, C-terminal dimerisation domain), IPR012337 (Ribonuclease H-like domain)	GO:0003677, GO:0046983
101	chr3	terpene	QUISA32244_EIv1_0259130	Retrovirus-related Pol polyprotein from transposon TNT 1-94	IPR001878 (Zinc finger, CCHC-type)	GO:0000943, GO:0003676, GO:0008270, GO:0015074
101	chr3	terpene	QUISA32244_EIv1_0259140	Cinnamate 4-hydroxylase	IPR001128 (Cytochrome P450)	GO:0004497, GO:0005506, GO:0016020, GO:0016021, GO:0016491, GO:0016705, GO:0020037, GO:0046872, GO:0055114
101	chr3	terpene	QUISA32244_EIv1_0259150	Biotin carboxylase	IPR004549 (Acetyl-CoA carboxylase, biotin carboxylase), IPR011761 (ATP-grasp fold), IPR016185 (Pre-ATP-grasp domain)	GO:0000166, GO:0003989, GO:0004075, GO:0005524, GO:0006629, GO:0006631, GO:0006633, GO:0016874, GO:0046872, GO:2001295
101	chr3	terpene	QUISA32244_EIv1_0259160	DUF581 domain-containing protein	IPR007650 (Zf-FLZ domain)	None
101	chr3	terpene	QUISA32244_EIv1_0259170	U-box domain-containing protein 35	IPR014729 (Rossmann-like alpha/beta/alpha sandwich fold)	GO:0004672, GO:0005524, GO:0006468
101	chr3	terpene	QUISA32244_EIv1_0259180	Receptor-like protein kinase	IPR001611 (Leucine-rich repeat), IPR011009 (Protein kinase-like domain), IPR013210 (Leucine-rich repeat-containing N-terminal, plant-type), IPR013320 (Concanavalin A-like lectin/glucanase domain), IPR032675 (Leucine-rich repeat domain, L domain-like)	GO:0000166, GO:0004672, GO:0005524, GO:0006468, GO:0016020, GO:0016021, GO:0016301, GO:0016310
101	chr3	terpene	QUISA32244_EIv1_0259190	tRNA pseudouridine synthase	IPR001406 (Pseudouridine synthase I, TruA), IPR020103 (Pseudouridine synthase, catalytic domain)	GO:0001522, GO:0003723, GO:0008033, GO:0009451, GO:0009982, GO:0016853, GO:0031119
101	chr3	terpene	QUISA32244_EIv1_0259200	3-phosphoinositide-dependent kinase, putative	None	GO:0005623, GO:0015919, GO:0016020, GO:0016021, GO:0016301, GO:0016310
101	chr3	terpene	QUISA32244_EIv1_0259210	Regulatory particle non-ATPase 13	IPR006773 (26S proteasome complex ubiquitin receptor, subunit Rpn13), IPR032368 (UCH-binding domain)	GO:0005634, GO:0005737
101	chr3	terpene	QUISA32244_EIv1_0259220	Transmembrane protein, putative	None	GO:0016021
101	chr3	terpene	QUISA32244_EIv1_0259230	WD repeat-containing protein	IPR007319 (Small-subunit processome, Utp21)	GO:0006364, GO:0032040
101	chr3	terpene	QUISA32244_EIv1_0259240	Terpene cyclase/mutase family member	IPR018333 (Squalene cyclase), IPR032696 (Squalene cyclase, C-terminal), IPR032697 (Squalene cyclase, N-terminal)	GO:0016853, GO:0016866
101	chr3	terpene	QUISA32244_EIv1_0259250	Terpene cyclase/mutase family member	IPR018333 (Squalene cyclase), IPR032696 (Squalene cyclase, C-terminal), IPR032697 (Squalene cyclase, N-terminal)	GO:0016853, GO:0016866
101	chr3	terpene	QUISA32244_EIv1_0259260	microtubule-associated protein TORTIFOLIA1	IPR016024 (Armadillo-type fold), IPR026003 (HEAT repeat associated with sister chromatid cohesion protein), IPR033337 (MT-associated protein TORTIFOLIA1/SPIRAL2-like)	GO:0005874, GO:0008017
101	chr3	terpene	QUISA32244_EIv1_0259270	Protein kinase superfamily protein	IPR011009 (Protein kinase-like domain), IPR013320 (Concanavalin A-like lectin/glucanase domain)	None
101	chr3	terpene	QUISA32244_EIv1_0259280	prefoldin subunit 1	IPR009053 (Prefoldin)	GO:0006457, GO:0016272, GO:0051082
101	chr3	terpene	QUISA32244_EIv1_0259290	Terpene cyclase/mutase family member	IPR018333 (Squalene cyclase), IPR032696 (Squalene cyclase, C-terminal), IPR032697 (Squalene cyclase, N-terminal)	GO:0016853, GO:0016866
101	chr3	terpene	QUISA32244_EIv1_0259300	Cytochrome P450	IPR001128 (Cytochrome P450)	GO:0004497, GO:0005506, GO:0016020, GO:0016021, GO:0016491, GO:0016705, GO:0020037, GO:0046872, GO:0055114
101	chr3	terpene	QUISA32244_EIv1_0259310	SH3 domain-containing protein	IPR001452 (SH3 domain), IPR016024 (Armadillo-type fold)	None
101	chr3	terpene	QUISA32244_EIv1_0259320	Chloroplast envelope membrane protein	IPR004282 (Chloroplast envelope membrane protein, CemA)	GO:0016020, GO:0016021
101	chr3	terpene	QUISA32244_EIv1_0259330	Kinase family protein	IPR011009 (Protein kinase-like domain)	GO:0004672, GO:0005524, GO:0006468, GO:0010053, GO:0016301, GO:0016310
101	chr3	terpene	QUISA32244_EIv1_0259340	Kinase family protein	IPR011009 (Protein kinase-like domain)	GO:0004672, GO:0005524, GO:0006468, GO:0010053, GO:0016301, GO:0016310
101	chr3	terpene	QUISA32244_EIv1_0259350	Peroxisomal nicotinamide adenine dinucleotide carrier like	IPR018108 (Mitochondrial substrate/solute carrier), IPR023395 (Mitochondrial carrier domain)	GO:0016020, GO:0016021, GO:0022857, GO:0055085
102	chr3	putative	QUISA32244_EIv1_0258760	Mitochondrial ATP synthase subunit G protein	IPR006808 (ATP synthase, F0 complex, subunit G, mitochondrial)	None
102	chr3	putative	QUISA32244_EIv1_0258770	1-aminocyclopropane-1-carboxylate synthase	IPR015424 (Pyridoxal phosphate-dependent transferase)	GO:0003824, GO:0009058, GO:0030170
102	chr3	putative	QUISA32244_EIv1_0258780	xaa-Pro dipeptidase	IPR000994 (Peptidase M24), IPR029149 (Creatinase/Aminopeptidase P/Spt16, N-terminal)	GO:0004177, GO:0006508, GO:0016787, GO:0030145, GO:0046872
102	chr3	putative	QUISA32244_EIv1_0258790	Protein arginine N-methyltransferase	IPR025799 (Protein arginine N-methyltransferase), IPR029063 (S-adenosyl-L-methionine-dependent methyltransferase)	GO:0006479, GO:0008168, GO:0016740, GO:0032259
102	chr3	putative	QUISA32244_EIv1_0258800	AT4G29520-like protein	None	None
102	chr3	putative	QUISA32244_EIv1_0258810	SNF2 domain protein	None	None
102	chr3	putative	QUISA32244_EIv1_0258820	Pollen-specific protein SF21	IPR004142 (NDRG), IPR029058 (Alpha/Beta hydrolase fold)	None
102	chr3	putative	QUISA32244_EIv1_0258830	Mitochondrial carrier protein	IPR002067 (Mitochondrial carrier protein), IPR023395 (Mitochondrial carrier domain)	GO:0005743, GO:0016020, GO:0016021, GO:0022857, GO:0055085
102	chr3	putative	QUISA32244_EIv1_0258840	Pentatricopeptide repeat-containing protein	IPR002885 (Pentatricopeptide repeat), IPR032867 (DYW domain)	GO:0008270
102	chr3	putative	QUISA32244_EIv1_0258850	Serine acetyltransferase	IPR005881 (Serine O-acetyltransferase)	GO:0005737, GO:0006535, GO:0009001, GO:0016740
102	chr3	putative	QUISA32244_EIv1_0258860	protein EFFECTOR OF TRANSCRIPTION 2	None	GO:0003677, GO:0006355
102	chr3	putative	QUISA32244_EIv1_0258870	Protein kinase family protein	IPR011009 (Protein kinase-like domain), IPR013320 (Concanavalin A-like lectin/glucanase domain), IPR014729 (Rossmann-like alpha/beta/alpha sandwich fold)	GO:0004672, GO:0005524, GO:0006468, GO:0016301, GO:0016310
102	chr3	putative	QUISA32244_EIv1_0258880	Acyl--UDP-N-acetylglucosamine O-acyltransferase	IPR010137 (Acyl-[acyl-carrier-protein]--UDP-N-acetylglucosamine O-acyltransferase), IPR029098 (Udp N-acetylglucosamine O-acyltransferase, C-terminal)	GO:0005739, GO:0008610, GO:0008780, GO:0016740, GO:0016746, GO:2001289
102	chr3	putative	QUISA32244_EIv1_0258890	MYB-like transcription factor family protein	IPR001878 (Zinc finger, CCHC-type), IPR009057 (Homeobox domain-like)	GO:0003676, GO:0003677, GO:0005634, GO:0008270
102	chr3	putative	QUISA32244_EIv1_0258900	K(+) efflux antiporter	IPR006153 (Cation/H+ exchanger)	GO:0006812, GO:0015299, GO:0016020, GO:0016021, GO:0055085, GO:1902600
102	chr3	putative	QUISA32244_EIv1_0258910	1-aminocyclopropane-1-carboxylate oxidase 1-like	IPR005123 (Oxoglutarate/iron-dependent dioxygenase), IPR026992 (Non-haem dioxygenase N-terminal domain), IPR027443 (Isopenicillin N synthase-like)	GO:0016491, GO:0046872, GO:0055114
102	chr3	putative	QUISA32244_EIv1_0258920	Fanconi anemia group E protein	IPR021025 (Fanconi Anaemia group E protein, C-terminal)	GO:0036297, GO:0043240
102	chr3	putative	QUISA32244_EIv1_0258930	tetraspanin-2-like	IPR018499 (Tetraspanin/Peripherin)	GO:0016020, GO:0016021
102	chr3	putative	QUISA32244_EIv1_0258940	S-adenosyl-L-methionine-dependent methyltransferase	IPR029063 (S-adenosyl-L-methionine-dependent methyltransferase)	GO:0008168, GO:0016740, GO:0032259
102	chr3	putative	QUISA32244_EIv1_0258950	Cytidine deaminase	IPR006263 (Cytidine deaminase, homodimeric)	GO:0003824, GO:0004126, GO:0008270, GO:0009972, GO:0016787
102	chr3	putative	QUISA32244_EIv1_0258960	thioredoxin-like 2, chloroplastic	IPR012336 (Thioredoxin-like fold)	GO:0005623, GO:0045454
103	chr3	putative	QUISA32244_EIv1_0256300	Pectinesterase inhibitor domain containing protein	IPR006501 (Pectinesterase inhibitor domain), IPR034088 (Pla a 1-like)	GO:0004857, GO:0043086
103	chr3	putative	QUISA32244_EIv1_0256310	Plant invertase/pectin methylesterase inhibitor protein	IPR006501 (Pectinesterase inhibitor domain), IPR034088 (Pla a 1-like)	GO:0004857, GO:0043086
103	chr3	putative	QUISA32244_EIv1_0256320	S-acyltransferase	IPR001594 (Palmitoyltransferase, DHHC domain)	GO:0016020, GO:0016021, GO:0016740, GO:0016746, GO:0019706
103	chr3	putative	QUISA32244_EIv1_0256330	histone-lysine N-methyltransferase ASHH1	IPR001214 (SET domain), IPR003616 (Post-SET domain), IPR006560 (AWS domain)	GO:0005634, GO:0008168, GO:0016740, GO:0018024, GO:0032259, GO:0034968
103	chr3	putative	QUISA32244_EIv1_0256340	Receptor-like kinase	IPR011009 (Protein kinase-like domain), IPR013320 (Concanavalin A-like lectin/glucanase domain)	GO:0000166, GO:0004672, GO:0004674, GO:0005524, GO:0006468, GO:0016020, GO:0016021, GO:0016301, GO:0016310
103	chr3	putative	QUISA32244_EIv1_0256350	Peroxidase	IPR010255 (Haem peroxidase)	GO:0004601, GO:0005576, GO:0006979, GO:0009505, GO:0009506, GO:0016491, GO:0020037, GO:0042744, GO:0046872, GO:0055114, GO:0098869
103	chr3	putative	QUISA32244_EIv1_0256360	Plant invertase/pectin methylesterase inhibitor protein	IPR006501 (Pectinesterase inhibitor domain), IPR034088 (Pla a 1-like)	GO:0004857, GO:0043086
103	chr3	putative	QUISA32244_EIv1_0256370	Peroxidase	IPR010255 (Haem peroxidase)	GO:0004601, GO:0005576, GO:0006979, GO:0016491, GO:0020037, GO:0042744, GO:0046872, GO:0055114, GO:0098869
103	chr3	putative	QUISA32244_EIv1_0256380	DUF3511 domain protein	IPR021899 (Protein of unknown function DUF3511)	None
103	chr3	putative	QUISA32244_EIv1_0256390	Unknown protein	None	None
103	chr3	putative	QUISA32244_EIv1_0256400	Serine/threonine-protein kinase	IPR011009 (Protein kinase-like domain)	GO:0004672, GO:0005524, GO:0006468, GO:0016301, GO:0016310
103	chr3	putative	QUISA32244_EIv1_0256410	4-hydroxybenzoate polyprenyltransferase, mitochondrial	IPR000537 (UbiA prenyltransferase family)	GO:0002083, GO:0002094, GO:0004659, GO:0005739, GO:0005743, GO:0006744, GO:0008299, GO:0016020, GO:0016021, GO:0016740, GO:0016765, GO:0031305, GO:0047293
103	chr3	putative	QUISA32244_EIv1_0256420	One helix protein 2	IPR023329 (Chlorophyll a/b binding protein domain)	GO:0009507, GO:0009534, GO:0009535, GO:0009642
103	chr3	putative	QUISA32244_EIv1_0256430	Low affinity potassium transport system protein	None	GO:0009642
104	chr3	putative	QUISA32244_EIv1_0253940	Exocyst subunit Exo70 family protein	IPR004140 (Exocyst complex component Exo70), IPR016159 (Cullin repeat-like-containing domain)	GO:0000145, GO:0006887, GO:0015031
104	chr3	putative	QUISA32244_EIv1_0253950	Carboxypeptidase	IPR001563 (Peptidase S10, serine carboxypeptidase), IPR029058 (Alpha/Beta hydrolase fold)	GO:0004180, GO:0004185, GO:0006508, GO:0008233, GO:0016787
104	chr3	putative	QUISA32244_EIv1_0253960	Hydroxyproline-rich protein	None	None
104	chr3	putative	QUISA32244_EIv1_0253970	Chlororespiratory reduction 7	IPR021954 (Protein CHLORORESPIRATORY REDUCTION 7)	None
104	chr3	putative	QUISA32244_EIv1_0253980	RNA-binding protein with serine-rich domain like	None	None
104	chr3	putative	QUISA32244_EIv1_0253990	LRR receptor-like kinase family protein	IPR001611 (Leucine-rich repeat), IPR002016 (Haem peroxidase, plant/fungal/bacterial), IPR003591 (Leucine-rich repeat, typical subtype), IPR013210 (Leucine-rich repeat-containing N-terminal, plant-type), IPR013320 (Concanavalin A-like lectin/glucanase domain), IPR032675 (Leucine-rich repeat domain, L domain-like)	GO:0000166, GO:0004672, GO:0004674, GO:0005524, GO:0006468, GO:0016020, GO:0016021, GO:0016301, GO:0016310, GO:0016740
104	chr3	putative	QUISA32244_EIv1_0254000	ninja-family protein AFP3-like	IPR012463 (Ethylene-responsive binding factor-associated repression), IPR031307 (Ninja family), IPR032308 (Jas TPL-binding domain), IPR032310 (Putative nuclear localisation signal)	GO:0007165
104	chr3	putative	QUISA32244_EIv1_0254010	ras GTPase-activating protein-binding protein 2-like	IPR012677 (Nucleotide-binding alpha-beta plait domain), IPR032710 (NTF2-like domain)	GO:0003676, GO:0003723
104	chr3	putative	QUISA32244_EIv1_0254020	Phenolic glucoside malonyltransferase	IPR003480 (Transferase), IPR023213 (Chloramphenicol acetyltransferase-like domain)	GO:0016740, GO:0016747
104	chr3	putative	QUISA32244_EIv1_0254030	Phenolic glucoside malonyltransferase	IPR003480 (Transferase), IPR023213 (Chloramphenicol acetyltransferase-like domain)	GO:0016740, GO:0016747
104	chr3	putative	QUISA32244_EIv1_0254040	Phenolic glucoside malonyltransferase	IPR003480 (Transferase), IPR023213 (Chloramphenicol acetyltransferase-like domain)	GO:0016740, GO:0016747
104	chr3	putative	QUISA32244_EIv1_0254050	Phenolic glucoside malonyltransferase	IPR003480 (Transferase), IPR023213 (Chloramphenicol acetyltransferase-like domain)	GO:0016740, GO:0016747
104	chr3	putative	QUISA32244_EIv1_0254060	Phenolic glucoside malonyltransferase	IPR003480 (Transferase), IPR023213 (Chloramphenicol acetyltransferase-like domain)	GO:0016740, GO:0016747
105	chr3	terpene	QUISA32244_EIv1_0195600	RNA exonuclease 4-like	IPR007087 (Zinc finger, C2H2), IPR012337 (Ribonuclease H-like domain)	GO:0003676, GO:0004527, GO:0006364, GO:0008408, GO:0090305
105	chr3	terpene	QUISA32244_EIv1_0195610	2-methylene-furan-3-one reductase	IPR016040 (NAD(P)-binding domain)	GO:0008270, GO:0016491, GO:0055114, GO:0102978
105	chr3	terpene	QUISA32244_EIv1_0195620	2-methylene-furan-3-one reductase-like	IPR016040 (NAD(P)-binding domain), IPR020843 (Polyketide synthase, enoylreductase domain)	GO:0008270, GO:0016491, GO:0055114
105	chr3	terpene	QUISA32244_EIv1_0195630	Protein farnesyltransferase subunit beta	IPR008930 (Terpenoid cyclases/protein prenyltransferase alpha-alpha toroid), IPR026872 (Protein farnesyltransferase subunit beta)	GO:0003824, GO:0004659, GO:0004660, GO:0005965, GO:0008270, GO:0016740, GO:0018343, GO:0046872
105	chr3	terpene	QUISA32244_EIv1_0195640	Formate dehydrogenase, mitochondrial	IPR006139 (D-isomer specific 2-hydroxyacid dehydrogenase, catalytic domain), IPR016040 (NAD(P)-binding domain), IPR033689 (NAD-dependent formate dehydrogenase)	GO:0005739, GO:0008863, GO:0016491, GO:0016616, GO:0042183, GO:0051287, GO:0055114
105	chr3	terpene	QUISA32244_EIv1_0195650	Calcium homeostasis regulator CHoR1, putative	None	GO:0005634, GO:0005739, GO:0009507, GO:0009535, GO:0009570, GO:0009941, GO:0048564, GO:0098572
105	chr3	terpene	QUISA32244_EIv1_0195660	Protein kinase	IPR011009 (Protein kinase-like domain)	GO:0004672, GO:0005524, GO:0006468, GO:0016301, GO:0016310
105	chr3	terpene	QUISA32244_EIv1_0195670	peptidyl-prolyl cis-trans isomerase, chloroplastic	IPR002130 (Cyclophilin-type peptidyl-prolyl cis-trans isomerase domain), IPR023222 (PsbQ-like domain), IPR029000 (Cyclophilin-like domain)	GO:0000413, GO:0003755, GO:0016853
105	chr3	terpene	QUISA32244_EIv1_0195680	Bidirectional sugar transporter SWEET	IPR004316 (SWEET sugar transporter)	GO:0005886, GO:0008643, GO:0009555, GO:0010208, GO:0010584, GO:0016020, GO:0016021, GO:0051260, GO:0052543
106	chr3	saccharide	QUISA32244_EIv1_0192390	Constitutive triple response 1	None	GO:0004672, GO:0005524, GO:0006468, GO:0016740
106	chr3	saccharide	QUISA32244_EIv1_0192400	Serine/threonine-protein kinase CTR1	IPR028324 (Serine/threonine-protein kinase CTR1)	GO:0016301, GO:0016310
106	chr3	saccharide	QUISA32244_EIv1_0192410	Protein kinase	IPR011009 (Protein kinase-like domain), IPR028324 (Serine/threonine-protein kinase CTR1)	GO:0004672, GO:0005524, GO:0006468, GO:0016301, GO:0016310
106	chr3	saccharide	QUISA32244_EIv1_0192420	Cytochrome P450	IPR001128 (Cytochrome P450)	GO:0004497, GO:0005506, GO:0016020, GO:0016021, GO:0016491, GO:0016705, GO:0020037, GO:0046872, GO:0055114
106	chr3	saccharide	QUISA32244_EIv1_0192430	RING-H2 finger protein	IPR013083 (Zinc finger, RING/FYVE/PHD-type)	GO:0016020, GO:0016021
106	chr3	saccharide	QUISA32244_EIv1_0192440	Transcriptional regulator ATRX	None	None
106	chr3	saccharide	QUISA32244_EIv1_0192450	Glycosyltransferase	IPR002213 (UDP-glucuronosyl/UDP-glucosyltransferase)	GO:0016740, GO:0016757, GO:0016758
106	chr3	saccharide	QUISA32244_EIv1_0192460	Kelch repeat-containing protein	IPR015915 (Kelch-type beta propeller), IPR015916 (Galactose oxidase, beta-propeller)	GO:0000325, GO:0000326, GO:0005802, GO:0006886
107	chr3	saccharide	QUISA32244_EIv1_0192160	DNA binding, putative isoform 1	None	None
107	chr3	saccharide	QUISA32244_EIv1_0192170	Glycosyl transferase, family 1	IPR001296 (Glycosyl transferase, family 1)	GO:0016020, GO:0016021, GO:0016740
107	chr3	saccharide	QUISA32244_EIv1_0192180	Phosphoglucan phosphatase	IPR014756 (Immunoglobulin E-set), IPR029021 (Protein-tyrosine phosphatase-like), IPR030079 (Phosphoglucan phosphatase DSP4)	GO:0005982, GO:0006470, GO:0007623, GO:0008138, GO:0016311, GO:0016791, GO:0019203
107	chr3	saccharide	QUISA32244_EIv1_0192190	Phytol kinase	None	GO:0016020, GO:0016021, GO:0016301, GO:0016310
107	chr3	saccharide	QUISA32244_EIv1_0192200	glycosyltransferase family protein 64 protein C5	IPR023296 (Glycosyl hydrolase, five-bladed beta-propellor domain), IPR029044 (Nucleotide-diphospho-sugar transferases)	GO:0006486, GO:0016020, GO:0016021, GO:0016740, GO:0016757
107	chr3	saccharide	QUISA32244_EIv1_0192210	3-phosphoinositide-dependent protein kinase	IPR011009 (Protein kinase-like domain), IPR011993 (PH domain-like)	None
107	chr3	saccharide	QUISA32244_EIv1_0192220	Bark storage protein A	IPR000845 (Nucleoside phosphorylase domain)	GO:0003824, GO:0009116
107	chr3	saccharide	QUISA32244_EIv1_0192230	bark storage protein A-like	IPR000845 (Nucleoside phosphorylase domain)	GO:0003824, GO:0009116
107	chr3	saccharide	QUISA32244_EIv1_0192240	trafficking protein particle complex subunit 4-like	IPR007233 (Trafficking protein particle complex subunit)	GO:0016192, GO:0030008
[truncated: 2,523 more rows]
