# Supplementary material for: Complete biosynthesis of the potent vaccine adjuvant QS-21
Source: Nat Chem Biol. 2024 Jan 26;20(4):493–502. doi: 10.1038/s41589-023-01538-5 (PMC10972754; doi:10.1038/s41589-023-01538-5)
Supplement: Supplementary file 5 — Statistical source data for Supplementary Figs. 5, 14, 15 and 28. [file 41589_2023_1538_MOESM5_ESM.xlsx]

## Sheet: Sup Fig 5
Host	Gene	Replicate	Isobutyryl-CoA
Yeast	Empty vector	1	21
Yeast	Empty vector	2	52
Yeast	Empty vector	3	6
Yeast	HlCCL2	1	1730
Yeast	HlCCL2	2	2750
Yeast	HlCCL2	3	3177
Yeast	HlCCL4	1	40127
Yeast	HlCCL4	2	46855
Yeast	HlCCL4	3	36783
Yeast	Qs0095300	1	9479
Yeast	Qs0095300	2	12866
Yeast	Qs0095300	3	10223
Yeast	Qs0012180	1	128
Yeast	Qs0012180	2	38
Yeast	Qs0012180	3	394
Yeast	Qs0229930	1	99778
Yeast	Qs0229930	2	106253
Yeast	Qs0229930	3	183603
Yeast	Qs0216480	1	301214
Yeast	Qs0216480	2	300493
Yeast	Qs0216480	3	340099
Yeast	Qs0229950	1	27
Yeast	Qs0229950	2	0
Yeast	Qs0229950	3	146
Yeast	Qs0286270	1	106
Yeast	Qs0286270	2	9
Yeast	Qs0286270	3	6

## Sheet: Sup Fig 14
Host	Gene	Replicate	d-lactone
Benth	CCL1	1	0.234244
Benth	CCL1	2	0.320328
Benth	CCL1	3	0.0955624
Benth	CCL1	4	0.168647
Benth	CCL1 PKS1	1	0.839347
Benth	CCL1 PKS1	2	0.221228
Benth	CCL1 PKS1	3	0.324619
Benth	CCL1 PKS1	4	0.435477
Benth	CCL1 PKS2	1	0.836081
Benth	CCL1 PKS2	2	0.39218
Benth	CCL1 PKS2	3	0.571726
Benth	CCL1 PKS2	4	0.501721
Benth	CCL1 PKS3	1	0.94941
Benth	CCL1 PKS3	2	0.813813
Benth	CCL1 PKS3	3	0.240128
Benth	CCL1 PKS3	4	0.478342
Benth	CCL1 PKS4	1	0.288021
Benth	CCL1 PKS4	2	0.127297
Benth	CCL1 PKS4	3	0.178045
Benth	CCL1 PKS4	4	0.0830371
Benth	CCL1 PKS5	1	1.71607
Benth	CCL1 PKS5	2	0.924492
Benth	CCL1 PKS5	3	0.799652
Benth	CCL1 PKS5	4	1.28054
Benth	CCL1 PKS6	1	0.379079
Benth	CCL1 PKS6	2	2.2561
Benth	CCL1 PKS6	3	1.26865
Benth	CCL1 PKS6	4	0.696891

## Sheet: Sup Fig 15
Host	Gene	Replicate	lactone	monored lact
Benth	CCL1	1	432712	111499
Benth	CCL1	2	305752	33932.2
Benth	CCL1	3	191211	33632.7
Benth	CCL1	4	520737	76363.7
Benth	CCL1 PKSs	1	2.5833e+08	1.52648e+06
Benth	CCL1 PKSs	2	129517525	1.14713e+06
Benth	CCL1 PKSs	3	1.62162e+08	1.21235e+06
Benth	CCL1 PKSs	4	2.40053e+08	2.31359e+06
Benth	CCLS PKSs KR1	1	1.91123e+08	898213
Benth	CCLS PKSs KR1	2	6.76534e+07	482727
Benth	CCLS PKSs KR1	3	163734201	864974
Benth	CCLS PKSs KR1	4	9.8901e+07	360568
Benth	CCLS PKSs KR2	1	8.288e+07	1.52151e+07
Benth	CCLS PKSs KR2	2	1.02765e+08	2.07396e+07
Benth	CCLS PKSs KR2	3	7.53424e+07	1.73972e+07
Benth	CCLS PKSs KR2	4	1.2482e+08	4.97525e+07
Benth	CCLS PKSs KR1 KR2	1	7.60175e+07	2.11017e+07
Benth	CCLS PKSs KR1 KR2	2	7.53933e+07	1.82997e+07
Benth	CCLS PKSs KR1 KR2	3	5.43708e+07	1.03623e+07
Benth	CCLS PKSs KR1 KR2	4	3.61013e+07	5.04972e+06
Benth	genes for QS-21	1	1.29622e+07	2.22242e+06
Benth	genes for QS-21	2	1.41332e+07	2.82744e+06
Benth	genes for QS-21	3	2.72734e+06	739236
Benth	genes for QS-21	4	1.26473e+07	1.63398e+06
Quillay	Primordium	1	1.09524e+06	363621
Quillay	Primordium	2	363412	427673
Quillay	Primordium	3	252164	194049
Quillay	Primordium	4	1.74905e+06	526965
Quillay	Old leaf	1	421155	353918
Quillay	Old leaf	2	694658	1.06429e+06
Quillay	Old leaf	3	591867	696375
Quillay	Old leaf	4	457593	468561

## Sheet: Sup Fig 28
Host	Treatment	Replicate	QS-21
Benth	0	1	0.310961
Benth	0	2	0.406094
Benth	0	3	0.367349
Benth	0	4	0.269414
Benth	1	1	0.844222
Benth	1	2	0.516034
Benth	1	3	0.483923
Benth	1	4	0.860817
Benth	10	1	0.719482
Benth	10	2	0.507821
Benth	10	3	0.341765
Benth	10	4	0.31023
Benth	15	1	0.197578
Benth	15	2	0.0807389
Benth	15	3	0.0134035
Benth	15	4	0.00700294
Benth	20	1	0
Benth	20	2	0
Benth	20	3	0
Benth	20	4	0
