# Supplementary material for: Complete biosynthesis of the potent vaccine adjuvant QS-21
Source: Nat Chem Biol. 2024 Jan 26;20(4):493–502. doi: 10.1038/s41589-023-01538-5 (PMC10972754; doi:10.1038/s41589-023-01538-5)
Supplement: Supplementary file 6 — Statistical source data. [file 41589_2023_1538_MOESM6_ESM.xlsx]

## Sheet: Table 1
	Gene ID	Annotation	Primordia expression	Primordia score	PCC value	PCC score	BGC Score	Score
	Qs0315350	Terpene cyclase/mutase family member (QsbAS1)	18520.5	1	1	1	1	3			Characterised gene
	Qs0322000	Cytochrome P450 (CYP716A297)	20893.6	1	0.989523	1	1	3			Acyltransferase
	Qs0321930	Glycosyltransferase (UGT74BX1)	18812.2	1	0.98738	1	1	3			Glycosyltransferase
	Qs0259300	Cytochrome P450 (CYP716A224)	29639.6	1	0.986047	1	1	3			Reductase
	Qs0321920	Glycosyltransferase (UGT91AR1)	4755.57	1	0.984665	1	1	3			Type III polyketide synthase
	Qs0123860	Glycosyltransferase (UGT73CU3)	10452.5	1	0.974931	1	1	3			Other gene
	Qs0268880	Chalcone synthase (PKS5)	6097.35	1	0.960848	1	1	3
	Qs0283870	Glycosyltransferase (UGT73CX1)	4673.39	1	0.957027	1	1	3
	Qs0321940	Glycosyltransferase (UGT91AP1)	5790.72	1	0.955888	1	1	3
★	Qs0322030	Vinorine synthase-like (ACT2)	6103.72	1	0.955104	1	1	3
	Qs0234120	Glycosyltransferase (UGT91AQ1)	9903.88	1	0.944385	1	1	3
	Qs0283850	Glycosyltransferase (UGT73CX2)	3054.18	1	0.930996	1	1	3
	Qs0234150	Glycosyltransferase	2824.68	0.912338	0.949077	1	1	2.91234
	Qs0234050	Cytochrome P450	3132.66	1	0.879502	0.795016	1	2.79502
★	Qs0326850	Cinnamoyl-CoA reductase (KR1)	20899.2	1	0.977912	1	0.5	2.5
	Qs0175050	ATP-citrate synthase beta chain protein	8563.22	1	0.976288	1	0.5	2.5
	Qs0162400	Squalene monooxygenase-like	8965.44	1	0.971764	1	0.5	2.5
	Qs0081220	Cytochrome P450	4740.57	1	0.970891	1	0.5	2.5
★	Qs0264740	Anthocyanin 5-aromatic acyltransferase (ACT3)	3942.16	1	0.969529	1	0.5	2.5
	Qs0149710	ATP-citrate synthase alpha chain protein	9605.25	1	0.967454	1	0.5	2.5
★	Qs0131010	Glycosyltransferase (UGT73CZ2)	26734.5	1	0.964907	1	0.5	2.5
	Qs0233700	Glycosyltransferase	4818.94	1	0.961101	1	0.5	2.5
	Qs0082410	Glycosyltransferase	13166.1	1	0.957668	1	0.5	2.5
	Qs0152180	Glycosyltransferase	4831	1	0.955614	1	0.5	2.5
	Qs0098630	Vinorine synthase-like	6105.28	1	0.94967	1	0.5	2.5
	Qs0298840	Trifunctional RHM1-like	13009	1	0.947244	1	0.5	2.5
	Qs0007520	2-oxoglutarate and Fe(II)-dependent oxygenase superfamily	28342	1	0.936358	1	0.5	2.5
	Qs0264720	Malonyl-coenzyme:anthocyanin 5-O-glucoside-6'''-O-malonyltransferase	9613.43	1	0.933899	1	0.5	2.5
	Qs0124580	ATP-citrate synthase alpha chain protein	11439	1	0.923581	1	0.5	2.5
	Qs0020840	Patellin-3-like	3980.87	1	0.922771	1	0.5	2.5
	Qs0287320	4-coumarate--CoA ligase like	7290.66	1	0.920075	1	0.5	2.5
	Qs0004900	ATP-citrate synthase beta chain protein	12916.5	1	0.916405	1	0.5	2.5
	Qs0264710	Malonyl-coenzyme:anthocyanin 5-O-glucoside-6'''-O-malonyltransferase	6229.88	1	0.908222	1	0.5	2.5
	Qs0098610	Glycosyltransferase	13474.6	1	0.906793	1	0.5	2.5
	Qs0285490	Chalcone synthase (PKS6)	27840.6	1	0.906394	1	0.5	2.5
★	Qs0235370	Very-long-chain 3-oxoacyl-CoA reductase 1 (KR2)	3047.48	1	0.901701	1	0.5	2.5
	Qs0060960	Tubulin beta chain	10539.2	1	0.895152	0.951521	0.5	2.45152
	Qs0091410	C2 domain-containing protein	2856.75	0.928374	0.921541	1	0.5	2.42837
	Qs0234130	Glycosyltransferase (UGT73CY3)	1760.19	0.380095	0.908402	1	1	2.3801
	Qs0283860	Glycosyltransferase (partial)	9063.04	1	0.829858	0.29858	1	2.29858

## Sheet: Fig 1c
Host	Gene	Replicate	2-methylbutyryl-CoA / Isovaleryl-CoA
Yeast	Empty vector	1	19.0229
Yeast	Empty vector	2	3.9971
Yeast	Empty vector	3	43.9639
Yeast	HlCCL2	1	274285
Yeast	HlCCL2	2	338086
Yeast	HlCCL2	3	305797
Yeast	HlCCL4	1	95131.8
Yeast	HlCCL4	2	94151.2
Yeast	HlCCL4	3	78973.4
Yeast	Qs0095300	1	36474.2
Yeast	Qs0095300	2	43216.4
Yeast	Qs0095300	3	41720.2
Yeast	Qs0012180	1	1667.72
Yeast	Qs0012180	2	1597.07
Yeast	Qs0012180	3	3381.61
Yeast	Qs0229930	1	393213
Yeast	Qs0229930	2	510620
Yeast	Qs0229930	3	581988
Yeast	Qs0216480	1	143653
Yeast	Qs0216480	2	132383
Yeast	Qs0216480	3	154149
Yeast	Qs0229950	1	0
Yeast	Qs0229950	2	0
Yeast	Qs0229950	3	36.9308
Yeast	Qs0286270	1	0
Yeast	Qs0286270	2	0
Yeast	Qs0286270	3	6.84818

## Sheet: Fig 2b
PKS1	42.9
PKS1	42.7
PKS1	45.1
PKS1	40.1
PKS2	25.7
PKS2	24.4
PKS2	22.7
PKS2	22.3
PKS3	41
PKS3	42
PKS3	33.5
PKS3	41.4
PKS4	69.4
PKS4	66.7
PKS4	69.9
PKS4	66
PKS5	100
PKS5	100
PKS5	100
PKS5	100
PKS6	61.6
PKS6	65
PKS6	49.9
PKS6	59.1

## Sheet: Ext Fig 3
Host	Gene	Replicate	2MB-CoA
Yeast	Empty vector	1	0.007
Yeast	Empty vector	2	0
Yeast	Empty vector	3	0.007
Yeast	HlCCL4	1	6.56
Yeast	HlCCL4	2	9.185
Yeast	HlCCL4	3	10.647
Yeast	HlCCL4 HlVPS	1	4.786
Yeast	HlCCL4 HlVPS	2	7.644
Yeast	HlCCL4 HlVPS	3	4.212
Yeast	HlCCL4 PKS1	1	4.814
Yeast	HlCCL4 PKS1	2	7.746
Yeast	HlCCL4 PKS1	3	7.082
Yeast	HlCCL4 PKS2	1	0.006
Yeast	HlCCL4 PKS2	2	0.006
Yeast	HlCCL4 PKS2	3	0.011
Yeast	HlCCL4 PKS3	1	5.009
Yeast	HlCCL4 PKS3	2	2.03
Yeast	HlCCL4 PKS3	3	2.953
Yeast	HlCCL4 PKS4	1	2.569
Yeast	HlCCL4 PKS4	2	3.592
Yeast	HlCCL4 PKS4	3	4.396
Yeast	HlCCL4 PKS5	1	1.178
Yeast	HlCCL4 PKS5	2	0.909
Yeast	HlCCL4 PKS5	3	0.817
Yeast	HlCCL4 PKS6	1	5.983
Yeast	HlCCL4 PKS6	2	2.337
Yeast	HlCCL4 PKS6	3	2.595

## Sheet: Ext Fig 8
																Sample		pmoles/2µl injected
		Compound 6: valine															Valine	Threonine	Isoleucine	Leucine
				Name	Sample	Std. Conc	RT	Area	IS Area	Response	Primary Flags	pmoles/2µ1 injected				GFP_1	2.3	3.5	1.2	3.6
		24	24	X100_1	GFP_1		9.3	4.97029e+06		4.97029e+06	MM	2.3				GFP_2	2.3	4.2	1.4	3.3
		25	25	X100_2	GFP_2		9.3	4978501		4978501	MM	2.3				GFP_3	1.1	2.3	0.8	1.2
		26	26	X100_3	GFP_3		9.3	2.30898e+06		2.30898e+06	bb	1.1				GFP_4	0.9	2.5	0.5	1
		27	27	X100_4	GFP_4		9.3	2.00132e+06		2.00132e+06	bb	0.9				TD_1	2.6	3.5	6.1	4.4
		28	28	X100_5	TD_1		9.3	5.60631e+06		5.60631e+06	bb	2.6				TD_2	1.7	2.3	5.4	3
		29	29	X100_6	TD_2		9.29	3.68542e+06		3.68542e+06	bb	1.7				TD_3	1.8	2.3	6.3	3.2
		30	30	X100_7	TD_3		9.29	3.89026e+06		3.89026e+06	MM	1.8				TD_4	1.6	2.1	6.8	2.5
		31	31	X100_8	TD_4		9.29	3.35592e+06		3.35592e+06	MM	1.6				P-L_1	1.6	1	7.9	1.4
		32	32	X100_9	P-L_1		9.29	3.33461e+06		3.33461e+06	bb	1.6				P-L_2	2.6	1.9	6.6	3.5
		33	33	X100_10	P-L_2		9.29	5.56395e+06		5.56395e+06	bb	2.6				P-L_3	1.4	1.1	7.4	1.5
		34	34	X100_11	P-L_3		9.29	3053221		3053221	bb	1.4				P-L_4	2.1	1.8	7.4	3
		35	35	X100_12	P-L_4		9.28	4409600		4409600	MM	2.1				CMS_1	1.2	3.4	0.6	0.4
		36	36	X100_13	CMS_1		9.28	2.67157e+06		2.67157e+06	bb	1.2				CMS_2	0.9	4.2	1.3	0.4
		37	37	X100_14	CMS_2		9.28	1.916e+06		1.916e+06	MM	0.9				CMS_3	1.9	4.6	1.2	1.4
		38	38	X100_15	CMS_3		9.28	4.12965e+06		4.12965e+06	MM	1.9				CMS_4	2.3	4.7	1.2	2.3
		39	39	X100_16	CMS_4		9.28	4.92298e+06		4.92298e+06	MM	2.3
		Compound 7: threonine
				Name	Sample	Std. Conc	RT	Area	IS Area	Response	Primary Flags	pmoles
		24	24	X100_1	GFP_1		5.23	4.24105e+06		4.24105e+06	bb	3.5
		25	25	X100_2	GFP_2		5.23	5051161		5051161	bb	4.2
		26	26	X100_3	GFP_3		5.23	2762023		2762023	bb	2.3
		27	27	X100_4	GFP_4		5.23	3040838		3040838	MM	2.5
		28	28	X100_5	TD_1		5.23	4193415		4193415	bb	3.5
		29	29	X100_6	TD_2		5.22	2.76087e+06		2.76087e+06	bb	2.3
		30	30	X100_7	TD_3		5.22	2807373		2807373	bb	2.3
		31	31	X100_8	TD_4		5.22	2.53699e+06		2.53699e+06	bb	2.1
		32	32	X100_9	P-L_1		5.22	1.26478e+06		1.26478e+06	MM	1
		33	33	X100_10	P-L_2		5.22	2.2807e+06		2.2807e+06	bb	1.9
		34	34	X100_11	P-L_3		5.22	1.37606e+06		1.37606e+06	bb	1.1
		35	35	X100_12	P-L_4		5.22	2.12222e+06		2.12222e+06	bb	1.8
		36	36	X100_13	CMS_1		5.22	4098402		4098402	bb	3.4
		37	37	X100_14	CMS_2		5.21	5108750		5108750	MM	4.2
		38	38	X100_15	CMS_3		5.21	5.50991e+06		5.50991e+06	bb	4.6
		39	39	X100_16	CMS_4		5.21	5.65442e+06		5.65442e+06	bb	4.7
		Compound 9: isoleucine
				Name	Sample	Std. Conc	RT	Area	IS Area	Response	Primary Flags	pmoles
		24	24	X100_1	GFP_1		11.6	3.18658e+06		3.18658e+06	bb	1.2
		25	25	X100_2	GFP_2		11.59	3.90951e+06		3.90951e+06	bb	1.4
		26	26	X100_3	GFP_3		11.59	2.16151e+06		2.16151e+06	bb	0.8
		27	27	X100_4	GFP_4		11.59	1.30081e+06		1.30081e+06	bb	0.5
		28	28	X100_5	TD_1		11.62	16668685		16668685	MM	6.1
		29	29	X100_6	TD_2		11.55	14605540		14605540	MM	5.4
		30	30	X100_7	TD_3		11.62	17134550		17134550	MM	6.3
		31	31	X100_8	TD_4		11.62	18587558		18587558	MM	6.8
		32	32	X100_9	P-L_1		11.62	21523468		21523468	MM	7.9
		33	33	X100_10	P-L_2		11.62	17992662		17992662	MM	6.6
		34	34	X100_11	P-L_3		11.62	20184762		20184762	MM	7.4
		35	35	X100_12	P-L_4		11.62	20045322		20045322	MM	7.4
		36	36	X100_13	CMS_1		11.58	1.50931e+06		1.50931e+06	bb	0.6
		37	37	X100_14	CMS_2		11.57	3492751		3492751	bb	1.3
		38	38	X100_15	CMS_3		11.57	3.15825e+06		3.15825e+06	bb	1.2
		39	39	X100_16	CMS_4		11.57	3172485		3172485	bb	1.2
		Compound 10: leucine
				Name	Sample	Std. Conc	RT	Area	IS Area	Response	Primary Flags	pmoles
		24	24	X100_1	GFP_1		11.82	8700291		8700291	bb	3.6
		25	25	X100_2	GFP_2		11.82	8.09897e+06		8.09897e+06	bb	3.3
		26	26	X100_3	GFP_3		11.81	3.01637e+06		3.01637e+06	bb	1.2
		27	27	X100_4	GFP_4		11.81	2478889		2478889	bb	1
		28	28	X100_5	TD_1		11.82	10543902		10543902	dd	4.4
		29	29	X100_6	TD_2		11.81	7213523		7213523	bb	3
		30	30	X100_7	TD_3		11.81	7829768		7829768	db	3.2
		31	31	X100_8	TD_4		11.81	5958812		5958812	MM	2.5
		32	32	X100_9	P-L_1		11.8	3.47094e+06		3.47094e+06	MM	1.4
		33	33	X100_10	P-L_2		11.8	8513802		8513802	MM	3.5
		34	34	X100_11	P-L_3		11.8	3.52203e+06		3.52203e+06	MM	1.5
		35	35	X100_12	P-L_4		11.8	7234610		7234610	MM	3
		36	36	X100_13	CMS_1		11.8	944326		944326	bb	0.4
		37	37	X100_14	CMS_2		11.8	990797		990797	bb	0.4
		38	38	X100_15	CMS_3		11.79	3.44721e+06		3.44721e+06	bb	1.4
		39	39	X100_16	CMS_4		11.79	5579513		5579513	MM	2.3

## Sheet: Ext Fig 9
Host	Gene	Replicate	QS-21
Benth	Control	1	5.90763
Benth	Control	2	3.55404
Benth	Control	3	6.3345
Benth	Control	4	6.08814
Benth	1 mM 2-MB	1	5.29345
Benth	1 mM 2-MB	2	15.0535
Benth	1 mM 2-MB	3	12.1049
Benth	1 mM 2-MB	4	15.6561
Benth	10 mM 2-MB	1	10.0883
Benth	10 mM 2-MB	2	12.1765
Benth	10 mM 2-MB	3	12.674
Benth	10 mM 2-MB	4	12.3456
Benth	WT TD	1	9.98183
Benth	WT TD	2	10.8032
Benth	WT TD	3	12.3264
Benth	WT TD	4	9.53087
Benth	TD-P540L	1	19.7566
Benth	TD-P540L	2	23.8432
Benth	TD-P540L	3	16.7729
Benth	TD-P540L	4	11.2829
Benth	1 mM 2-MB TD-P540L	1	16.6183
Benth	1 mM 2-MB TD-P540L	2	17.6727
Benth	1 mM 2-MB TD-P540L	3	12.7887
Benth	1 mM 2-MB TD-P540L	4	12.7376
